# Supplementary material for: Metabolomic Analysis of Aspergillus niger Isolated From the International Space Station Reveals Enhanced Production Levels of the Antioxidant Pyranonigrin A
Source: Front Microbiol. 2020 May 21;11:931. doi: 10.3389/fmicb.2020.00931 (PMC7326050; doi:10.3389/fmicb.2020.00931)
Supplement: Supplementary file 2 [file Data_Sheet_2.zip]

Archive with 2 entries (2 files):
- Table S4.xlsx
- Table S5.xlsx
