# Supplementary material for: Metabolomic Analysis of Aspergillus niger Isolated From the International Space Station Reveals Enhanced Production Levels of the Antioxidant Pyranonigrin A
Source: Front Microbiol. 2020 May 21;11:931. doi: 10.3389/fmicb.2020.00931 (PMC7326050; doi:10.3389/fmicb.2020.00931)
Supplement: Supplementary file 2 [file Data_Sheet_2.zip › Table S4.xlsx]

## Sheet: A_niger_JSC.SNPs
Supplementary Table S4. SNPs identified in JSC-093350089 relative to ATCC 1015
Chromosome	Position	Flanking	Variant Type	Gene	ATCC 1015	JSC-093350089 variant
ACJE01000001.1	50726	AAAAAATTTCTTTTATTATG	Intergenic		C	T/
ACJE01000001.1	50787	AATAATCTATTAAAGAATCC	Intergenic		T	C/
ACJE01000001.1	51340	ATTAAAATAGAACTGTAAAT	Intergenic		G	A/
ACJE01000001.1	51362	ATATATTTATTACTATTTCA	Intergenic		T	C/
ACJE01000001.1	51407	AAATTTAATTTTTACCACTA	Intergenic		T	C/
ACJE01000001.1	51475	TATTTCTTTCTTCTAATTAT	Intergenic		C	T/
ACJE01000001.1	51480	CTTTCTTCTAATTATTTTTA	Intergenic		A	G/
ACJE01000001.1	51539	ATATAAATAATTAAAATAAA	Intergenic		A	G/
ACJE01000001.1	51544	AATAATTAAAATAAATAATT	Intergenic		A	G/
ACJE01000001.1	61744	AAGCACCGGCCTGTCCTCTG	Missense variant	ASPNIDRAFT2_1079768	C	A/
ACJE01000001.1	63380	GCAAGATAGACAATTCTGAC	Missense variant	ASPNIDRAFT2_1079768	A	G/
ACJE01000001.1	68738	GTGGTGAGGGGGTACAATGG	Missense variant	ASPNIDRAFT2_43578	G	A/
ACJE01000001.1	69154	GGGGGGGGGAGGCAGAGCAC	Intergenic		A	G/
ACJE01000001.1	69575	TTGGTGTAAGAAGTGAAATT	Intergenic		G	T/
ACJE01000001.1	72613	GATTATAGTTCTTGCAGCCA	Intergenic		T	G/
ACJE01000001.1	76177	TATTAACCCTAAAATAGTAG	Intergenic		T	C/
ACJE01000001.1	76230	ATATTATAGGGAGTGAGTCT	Intergenic		G	A/
ACJE01000001.1	76234	TATAGGGAGTGAGTCTTATC	Intergenic		T	C/
ACJE01000001.1	76247	TCTTATCTACTAAGATAGGC	Intergenic		C	A/
ACJE01000001.1	82567	ACGGGTATACTTTGCGCTTA	Intergenic		C	T/
ACJE01000001.1	82571	GTATACTTTGCGCTTATTTT	Intergenic		G	T/
ACJE01000001.1	86234	GCATGCCGGATGCAGGCGCC	Intergenic		A	G/
ACJE01000001.1	89027	GGGCTGTGTCATTCGCGGGG	Intergenic		C	T/
ACJE01000001.1	93026	GAACTGGTGTATTCCGTGAT	Intergenic		T	G/
ACJE01000001.1	100610	CGACTTATGAGAAACAGACA	Intergenic		A	T/
ACJE01000001.1	101690	GATCACCTCAGTCAATCTCG	Intergenic		A	G/
ACJE01000001.1	103309	CATGCGGGGGACGGTTGCCT	Synonymous variant	ASPNIDRAFT2_1080076	G	A/
ACJE01000001.1	104324	GCACTAGCTGCCCTCGATAT	Missense variant	ASPNIDRAFT2_1200204	G	A/
ACJE01000001.1	105175	ACCTAACTCTTCGCCACATG	5' UTR variant	ASPNIDRAFT2_1200204	T	G/
ACJE01000001.1	105218	ATAGCCTCTCTTGAAGAACC	Intergenic		C	T/
ACJE01000001.1	105311	TTAGGGTTCTGAGCTGCCTT	Intergenic		T	C/
ACJE01000001.1	107613	TGTGGCTGTGTCTTTTGCTG	Intergenic		G	A/
ACJE01000001.1	120970	GGCTCCTCGAGCACGGCCTC	Missense variant	ASPNIDRAFT2_1200217	A	G/
ACJE01000001.1	141604	TGAGGAAATGTTGCTGGGAG	Missense variant	ASPNIDRAFT2_1148536	G	A/
ACJE01000001.1	194200	TAGTAATTCGTTCGAAGGCG	Synonymous variant	ASPNIDRAFT2_1114574	G	A/
ACJE01000001.1	196867	ACCTGAAGTGATCATAATGA	Synonymous variant	ASPNIDRAFT2_1098976	G	A/
ACJE01000001.1	197089	GTCCGACGCATCTTTAGCCA	Synonymous variant	ASPNIDRAFT2_1098976	A	G/
ACJE01000001.1	198487	AAATAGCAAACAAGCTAGCT	Synonymous variant	ASPNIDRAFT2_1098976	A	G/
ACJE01000001.1	200479	CACTACCAGGTACTATTACC	Missense variant	ASPNIDRAFT2_1155654	G	A/
ACJE01000001.1	201416	TCCAGCTTGCTGGACCTCCT	Synonymous variant	ASPNIDRAFT2_1155654	C	T/
ACJE01000001.1	203334	TGTCAGACGTCATTCTGCCC	Synonymous variant	ASPNIDRAFT2_1114580	T	C/
ACJE01000001.1	203553	GTTACTCCCGTATTTCGCAT	Synonymous variant	ASPNIDRAFT2_1114580	G	A/
ACJE01000001.1	204303	AACGAATATCTGTATGGTTA	Synonymous variant	ASPNIDRAFT2_1200329	C	T/
ACJE01000001.1	206007	AGAAAGGTCACCTTTGTGAA	Missense variant	ASPNIDRAFT2_1200329	A	C/
ACJE01000001.1	206926	CCAAACAGGGACTTAGGATA	Intergenic		G	A/
ACJE01000001.1	211818	GGCCCTCAAGAGATGACCCC	Intergenic		G	A/
ACJE01000001.1	213152	GAAAGACGCGTTGGAGACCC	Synonymous variant	ASPNIDRAFT2_1098983	G	A/
ACJE01000001.1	215025	TCTCAGGACTAATCAGCACC	Intergenic		T	C/
ACJE01000001.1	223858	CCTTCTTCGCCAGGCTTGCC	Missense variant	ASPNIDRAFT2_1079570	C	G/
ACJE01000001.1	226683	TTGACTGCAATGTACCTCTA	Missense variant	ASPNIDRAFT2_1200342	A	G/
ACJE01000001.1	227272	TGACCCGCTACACTACATGA	Synonymous variant	ASPNIDRAFT2_1200342	A	C/
ACJE01000001.1	239223	ATGCGGGTCCGACGGGCATG	Missense variant	ASPNIDRAFT2_1080130	C	T/
ACJE01000001.1	242240	CTTGGATAGAAACTGTTCCT	Intergenic		A	C/
ACJE01000001.1	246642	AAGACGAACATCGACCAACG	Intergenic		A	C/
ACJE01000001.1	246650	CATCGACCAACGTAAACTGT	Intergenic		A	G/
ACJE01000001.1	254993	ATCTTGATTGGATTCAAAGT	Synonymous variant	ASPNIDRAFT2_1000234	G	A/
ACJE01000001.1	257159	TCCTGTCGTAGACACCTGCT	Intergenic		A	G/
ACJE01000001.1	260925	GGATCCATCCTCGCGGATAG	Synonymous variant	ASPNIDRAFT2_1155665	C	T/
ACJE01000001.1	264651	ACTACCACGCTGGGGAGGAT	Synonymous variant	ASPNIDRAFT2_1079763	C	T/
ACJE01000001.1	264819	ATGCAGCCCGGCGTGTCATG	Intergenic		G	T/
ACJE01000001.1	266848	CGACGCGGCCAACGCACTCA	Synonymous variant	ASPNIDRAFT2_1130235	C	T/
ACJE01000001.1	267790	TGGGGGTGGTTGGGATGGGT	Intergenic		T	G/
ACJE01000001.1	272388	TTTAGCCCTCCTCTCCGCCA	Synonymous variant	ASPNIDRAFT2_1180635	C	T/
ACJE01000001.1	274472	AATAACAGGAGGGATAGTAC	Synonymous variant	ASPNIDRAFT2_1161073	A	G/
ACJE01000001.1	277853	TGACGAGGGCGAGGGGGACG	Synonymous variant	ASPNIDRAFT2_1200390	C	T/
ACJE01000001.1	280575	TGAGCAATGTTGGATTCTAC	Intergenic		T	C/
ACJE01000001.1	283564	TGTTACTGATTCCTTTAACG	Intergenic		T	A/
ACJE01000001.1	289260	TGCCAGCCTTATGTCACTGT	Synonymous variant	ASPNIDRAFT2_1148581	T	C/
ACJE01000001.1	296036	CGTCCGCGCCCTCCCCAATG	Synonymous variant	ASPNIDRAFT2_56950	C	T/
ACJE01000001.1	302648	CGCACCTGCGTGAAAGGGAA	Intergenic		G	A/
ACJE01000001.1	339113	CCAGCAATTACTCGTTGGAA	Intergenic		A	G/
ACJE01000001.1	344025	TTGATCAAAACGAATTCTAG	Intergenic		A	C/
ACJE01000001.1	344037	AATTCTAGGGAAGGATCATG	Intergenic		G	A/
ACJE01000001.1	347019	TAGTGACGGTTTCATATAGC	Intergenic		T	G/
ACJE01000001.1	349278	GTTGAGGATAAGGTGCGCAA	Intergenic		A	G/
ACJE01000001.1	358845	TGGGACTCCTTGGAACAGGG	Intergenic		T	A/
ACJE01000001.1	367886	GTGTTGTGGTGGGTAGGGAG	Synonymous variant	ASPNIDRAFT2_1200420	T	A/
ACJE01000001.1	370366	GCCTCGATCTACACCACATT	Intergenic		T	G/
ACJE01000001.1	372654	GATGGCAAGTGGATGAGGAA	Synonymous variant	ASPNIDRAFT2_1155673	T	C/
ACJE01000001.1	377461	ATGTAGCTGAATTGGAGATA	Splice region variant & intron variant	ASPNIDRAFT2_1079566	A	G/
ACJE01000001.1	378122	CTCGACGGGTGGGACGGTCT	Synonymous variant	ASPNIDRAFT2_1079566	T	C/
ACJE01000001.1	380324	TTTTCGGGTTTCAATTTGCT	Intergenic		T	C/
ACJE01000001.1	380965	CACTACCGCCTCGTTACTCT	Synonymous variant	ASPNIDRAFT2_43467	C	T/
ACJE01000001.1	383078	TCAGGAACAACAAGCCCTGA	Synonymous variant	ASPNIDRAFT2_1180645	A	G/
ACJE01000001.1	394358	CTGCATCGCTCTTCACCTTT	Missense variant	ASPNIDRAFT2_1079950	T	C/
ACJE01000001.1	394972	ACGCCAAATACATATTATGA	Intergenic		A	T/
ACJE01000001.1	396220	ACGCTCTACTGTTGCATCCA	Synonymous variant	ASPNIDRAFT2_1079950	T	C/
ACJE01000001.1	400595	CATGAGATTTGGGTTACCAC	Synonymous variant	ASPNIDRAFT2_1079950	T	C/
ACJE01000001.1	400615	TCACACCAACTGACGCCTGA	Missense variant	ASPNIDRAFT2_1079950	C	G/
ACJE01000001.1	413258	GTATTCAAAACCCACTTTCA	Missense variant	ASPNIDRAFT2_1130281	A	C/
ACJE01000001.1	429347	GGATTCTGGCGATAGAACTG	Missense variant	ASPNIDRAFT2_1079484	C	T/
ACJE01000001.1	436165	GACAATCATTCTTAAAATCG	Missense variant	ASPNIDRAFT2_1080089	T	G/
ACJE01000001.1	439007	CAATGGGAATGTCCAATGTG	Missense variant	ASPNIDRAFT2_1080089	T	G/
ACJE01000001.1	444140	ACCCGCGAGTGCTTCGGCCA	Synonymous variant	ASPNIDRAFT2_1079852	T	G/
ACJE01000001.1	447318	CATCTGAGTCGCATAGTCAA	Synonymous variant	ASPNIDRAFT2_1114656	C	G/
ACJE01000001.1	450620	CTATATATCACTCTTCCTTG	Synonymous variant	ASPNIDRAFT2_1079556	A	T/
ACJE01000001.1	454514	CATATCCGCCAAGAGAGTCA	Intergenic		C	A/
ACJE01000001.1	462649	TGCTACTACTGGGACGGCGA	Synonymous variant	ASPNIDRAFT2_1148627	T	G/
ACJE01000001.1	474442	ATTCAGAAGGAAGGCTCAAT	Intergenic		G	A/
ACJE01000001.1	479868	CTCAAAGGGAGCTGCAGGAG	Synonymous variant	ASPNIDRAFT2_1080257	A	T/
ACJE01000001.1	480694	GACGCCAATTCGGAATATTC	Intergenic		T	C/
ACJE01000001.1	482214	ACTCGCTTCGTGTAATCAAC	Synonymous variant	ASPNIDRAFT2_1079847	G	T/
ACJE01000001.1	482805	CGGAATTCGCGACCAATGTA	Missense variant	ASPNIDRAFT2_1079847	C	G/
ACJE01000001.1	484264	AAAACATAGTGCCTAGCGAT	Intergenic		T	C/
ACJE01000001.1	486259	GCCCGTCAGTCATTTGAACT	Intergenic		T	G/
ACJE01000001.1	490315	CCCGGAGAGGGACGGTCTGA	Stop gained	ASPNIDRAFT2_188917	G	T/
ACJE01000001.1	503015	CGGTTTTTTCTTTGCACGAT	3' UTR variant	ASPNIDRAFT2_1180659	C	T/
ACJE01000001.1	511738	CTCGATGTTCGAGGAGCAGT	Synonymous variant	ASPNIDRAFT2_1180662	C	G/
ACJE01000001.1	513432	CCCTCACAAGACACGACTAC	Intergenic		G	A/
ACJE01000001.1	514927	GGCGGCAGGTCAAGATGCGT	Intergenic		T	C/
ACJE01000001.1	523848	GCATCATGGATCATCTCTGG	Missense variant	ASPNIDRAFT2_1130315	A	G/
ACJE01000001.1	531107	CATTAGGTATCTGCTAATTT	Intergenic		T	C/
ACJE01000001.1	537293	GCATACATCTTATTCAGTGG	3' UTR variant	ASPNIDRAFT2_1180669	T	G/
ACJE01000001.1	539913	CTTTTCCTGGCCCGTTTGCA	Synonymous variant	ASPNIDRAFT2_1180669	G	A/
ACJE01000001.1	548647	TTTTTTTTCTTTTATTTTTC	3' UTR variant	ASPNIDRAFT2_1180673	T	C/
ACJE01000001.1	564438	CAGAAACATCCCCATTAAAT	Synonymous variant	ASPNIDRAFT2_1200552	C	T/
ACJE01000001.1	568966	ATAGCGCACGGTAAAGGCCG	Synonymous variant	ASPNIDRAFT2_1130333	G	A/
ACJE01000001.1	574364	CATCGTCCAAGAGGCGACGG	Synonymous variant	ASPNIDRAFT2_1161109	A	G/
ACJE01000001.1	603703	CTTGGCTTTGCCCGTTAAAT	Intergenic		G	T/
ACJE01000001.1	609758	GGAGGGGGGTGGTTGATGAG	Intergenic		T	C/
ACJE01000001.1	611352	TCTTTCTATTACGTGCAAGT	Intergenic		T	G/
ACJE01000001.1	653037	TGAAGAAAGCGCCGATCAGG	Synonymous variant	ASPNIDRAFT2_1155710	C	T/
ACJE01000001.1	657317	CAGCTGGGGACATCCGCTTT	5' UTR variant	ASPNIDRAFT2_1141160	A	C/
ACJE01000001.1	658704	AATAGTAGTGACTACACATA	Intergenic		G	A/
ACJE01000001.1	662962	ACCTCAAGCGCGAAATGAGG	Synonymous variant	ASPNIDRAFT2_1114730	G	T/
ACJE01000001.1	668315	AATTGGGATTTGTGTAATAT	Synonymous variant	ASPNIDRAFT2_1180698	T	C/
ACJE01000001.1	671150	GTCAGTCATCACGCTCCTCG	Synonymous variant	ASPNIDRAFT2_1099133	C	T/
ACJE01000001.1	673244	CCATCTCCACCAACACAATC	Missense variant	ASPNIDRAFT2_1099135	C	A/
ACJE01000001.1	676241	ATAAGGCGCTGAAAAATTCG	Intergenic		T	G/
ACJE01000001.1	677074	CCGCGGAGGGTTGAATCACT	Missense variant	ASPNIDRAFT2_1169510	G	A/
ACJE01000001.1	678520	ATGTGATGATGAAGACTGAC	Intergenic		T	C/
ACJE01000001.1	679252	TTTTATCCTTTTATACGCTT	Intergenic		T	C/
ACJE01000001.1	689011	TGCGTACACAGTACTTTATT	Intergenic		A	T/
ACJE01000001.1	689319	TTAAACGAACCCAAAAAAAA	Intergenic		C	A/
ACJE01000001.1	691036	CACTGACAGAAAACTCCAGC	Intergenic		A	G/
ACJE01000001.1	701662	CGTGCTTTTGACTATAGCCC	Intergenic		G	T/
ACJE01000001.1	701799	ACAGGTGATCATGGTAAAGC	Synonymous variant	ASPNIDRAFT2_1200698	C	T/
ACJE01000001.1	712291	TCAATAACATCCTGATTCAA	Intergenic		T	A/
ACJE01000001.1	714532	GCCCGTCCCCACTCGAAGAC	Intergenic		C	T/
ACJE01000001.1	714723	GGTCTAGAAACATAAGAGAA	Intergenic		A	T/
ACJE01000001.1	718600	AGCCAGCCTCCCTCTTCCCT	Synonymous variant	ASPNIDRAFT2_1141177	C	T/
ACJE01000001.1	719882	TTTTTTTTTCCTTCCTTTTC	Intergenic		C	T/
ACJE01000001.1	723017	GTTTTCGAATTGAGAGCCGC	Missense variant	ASPNIDRAFT2_1180715	T	C/
ACJE01000001.1	728505	AGGCTGGACGGGGGGGGGGC	Intergenic		G	T/
ACJE01000001.1	734754	CATCCAACAACTGTTGACGA	Intergenic		A	G/
ACJE01000001.1	735659	TGCAAATGCTCTGGGTGTAG	Synonymous variant	ASPNIDRAFT2_1114763	T	C/
ACJE01000001.1	743599	CGACTTGACGGCTTCGTGAG	Synonymous variant	ASPNIDRAFT2_1155727	G	A/
ACJE01000001.1	752398	ATCGATGACAGGTACCGCGT	Synonymous variant	ASPNIDRAFT2_1200727	A	C/
ACJE01000001.1	753909	CCCATCCACCCCCTCGGCAA	Synonymous variant	ASPNIDRAFT2_1200729	C	T/
ACJE01000001.1	785346	CTGGGGTGGTACCACAGCCG	Synonymous variant	ASPNIDRAFT2_1114782	T	C/
ACJE01000001.1	787606	TAAATGATTTAGGACACTTA	Intergenic		T	C/
ACJE01000001.1	789115	CCCAGCCACGCAATTTGTAG	Intergenic		G	A/
ACJE01000001.1	789474	CGAGGATTCCCCAGATACAC	Intergenic		C	T/
ACJE01000001.1	792665	TCCCACTGGTTTGGATTTGT	Intergenic		T	C/
ACJE01000001.1	792919	ACTTGCGATCGAGATATGAT	Intergenic		C	T/
ACJE01000001.1	799855	CTACCTAGGAAAATACCAAA	Intergenic		A	C/
ACJE01000001.1	804088	AACTTCATCGCTCGAGATAT	Missense variant	ASPNIDRAFT2_1200781	G	A/
ACJE01000001.1	804285	TGTCCAGGCTGTGTGGAGGA	Synonymous variant	ASPNIDRAFT2_1200781	T	G/
ACJE01000001.1	804516	TGTGGGTGGGGTGGTTTTGA	Intergenic		G	T/
ACJE01000001.1	838719	AAGCGCATAAGGCGCGCCCC	Intergenic		A	G/
ACJE01000001.1	871522	GGTTCCTCTGGAAGCGTACT	Intergenic		G	A/
ACJE01000001.1	873003	CTTTACCCCCGGGTCAGTAA	Intergenic		C	T/
ACJE01000001.1	875019	TAGTTCCCGGCCAGCCGCGA	Intergenic		G	A/
ACJE01000001.1	875354	CCGTCCAAAGACATCCACAT	Synonymous variant	ASPNIDRAFT2_1130424	G	C/
ACJE01000001.1	877096	GCCAGTCTCACCAATTGCAC	Missense variant	ASPNIDRAFT2_1200825	A	G/
ACJE01000001.1	877149	AAACCCCGACAACGAAGTCA	Synonymous variant	ASPNIDRAFT2_1200825	C	T/
ACJE01000001.1	877281	TGGTTTCATTGGGAAGATGC	Synonymous variant	ASPNIDRAFT2_1200825	T	C/
ACJE01000001.1	877662	GGCTGCCGTCAATCCGCTCA	Synonymous variant	ASPNIDRAFT2_1200825	C	T/
ACJE01000001.1	878474	CCCGAGGACGTTGTCGATGA	Synonymous variant	ASPNIDRAFT2_1161175	G	A/
ACJE01000001.1	889879	ATAAATGAGGATATTAAAAA	Intergenic		G	A/
ACJE01000001.1	891557	ACAGATTGGACAATAATATA	Intergenic		A	G/
ACJE01000001.1	891785	TCAGAATAAATACTCGTGAA	Intergenic		A	C/
ACJE01000001.1	911754	ATGTGGCGGATTGATGATAG	Missense variant	ASPNIDRAFT2_1114832	A	T/
ACJE01000001.1	923001	GGCGTTTGGGCTGTCGGGTA	Synonymous variant	ASPNIDRAFT2_1099233	G	A/
ACJE01000001.1	931328	GATCTACGTGGACGATGACT	3' UTR variant	ASPNIDRAFT2_1099236	G	T/
ACJE01000001.1	948623	ATTATACTAAATATCACATC	Intergenic		A	G/
ACJE01000001.1	954653	GCACAGAACGCCAGCAAGAC	Missense variant	ASPNIDRAFT2_1141224	G	A/
ACJE01000001.1	964255	TGGAGGGGGCAGGTCGAAGC	Synonymous variant	ASPNIDRAFT2_1161200	C	T/
ACJE01000001.1	969122	TAGGTTTATTGGTGATGCTT	Intergenic		T	C/
ACJE01000001.1	981596	CATACACTCTCACGAAGTCG	Synonymous variant	ASPNIDRAFT2_1169614	T	G/
ACJE01000001.1	992270	TCGCTGCCTTGTGCATCCCC	Synonymous variant	ASPNIDRAFT2_1180784	T	A/
ACJE01000001.1	993717	TTTCCAATCCCTCATCTGGC	Synonymous variant	ASPNIDRAFT2_1161208	C	T/
ACJE01000001.1	1004134	CCCATAATATATGGATCTTC	Intergenic		T	A/
ACJE01000001.1	1022091	GTCCAAAGTTTAAAAGAAGG	Intergenic		T	G/
ACJE01000001.1	1030460	CACCGATTTCATCTCTCGCT	Intergenic		C	A/
ACJE01000001.1	1030469	CATCTCTCGCTCACCTACTT	Intergenic		C	T/
ACJE01000001.1	1054518	CAAAGATACCTCATGTAGTT	Intergenic		C	T/
ACJE01000001.1	1077960	CATCATCACACTCGCCTGCT	Synonymous variant	ASPNIDRAFT2_1099309	A	C/
ACJE01000001.1	1087893	CAGCTACTTGTCGTTTGTGA	Intergenic		G	A/
ACJE01000001.1	1130562	AAAAAAAAATTTCTGATCGT	Intergenic		T	A/
ACJE01000001.1	1138465	TAAACCACGAAGTCCTTCCA	Synonymous variant	ASPNIDRAFT2_1180823	A	G/
ACJE01000001.1	1156232	GCAGGTGATTGATAGAGATC	Intergenic		T	G/
ACJE01000001.1	1162834	AGACATCCTCCTCGACCCCG	Synonymous variant	ASPNIDRAFT2_43219	C	T/
ACJE01000001.1	1165331	AGTCATTAGTCATTGATTTG	Intergenic		T	C/
ACJE01000001.1	1168766	TCTAGATCGCACATATGCCT	Synonymous variant	ASPNIDRAFT2_1155790	C	T/
ACJE01000001.1	1168814	GGGGCCTTTCCTCGCCCCAA	Synonymous variant	ASPNIDRAFT2_1155790	C	T/
ACJE01000001.1	1173310	AAACAAAAAGCGACCCCACT	Intergenic		G	A/
ACJE01000001.1	1174305	TGCATGGAGGATTCGCGAGG	Synonymous variant	ASPNIDRAFT2_1180832	G	A/
ACJE01000001.1	1177076	CGTATACGATGGGACAAGCC	Synonymous variant	ASPNIDRAFT2_1114952	T	G/
ACJE01000001.1	1177904	CTACGACGATATGTTAGCCG	Intergenic		T	G/
ACJE01000001.1	1178027	TCGCGGCGAATATTTGAGAG	Missense variant	ASPNIDRAFT2_1114952	A	G/
ACJE01000001.1	1182752	TCTCTTCGCAGGATCCAGCC	Synonymous variant	ASPNIDRAFT2_1169676	A	C/
ACJE01000001.1	1196813	AAAGAAGAAGAAGAAAAAAA	Intergenic		G	T/
ACJE01000001.1	1196878	AAAAAAAAAGAGTCATCAAT	Intergenic		G	A/
ACJE01000001.1	1203429	GAGTGCCCTCGAATTCGAAC	Intergenic		C	T/
ACJE01000001.1	1219343	ATAGCTAAGCCGCTAGCTAG	Intergenic		C	T/
ACJE01000001.1	1219578	AGAAACTGCCATAGCTGAGA	Intergenic		C	A/
ACJE01000001.1	1225163	CAGTGAGCCGCTTCAGCTTC	Synonymous variant	ASPNIDRAFT2_1099369	G	A/
ACJE01000001.1	1228156	GCGTTTCCTTGGGGGCCGGA	Missense variant	ASPNIDRAFT2_1169688	T	G/
ACJE01000001.1	1235381	CCTCAGGCAACTACCCTCGT	Intergenic		A	C/
ACJE01000001.1	1254485	CATATCCCAAACGTGTACTA	Intergenic		A	G/
ACJE01000001.1	1255089	ATAGTACTCTTTACTCCGTT	Intergenic		T	C/
ACJE01000001.1	1269431	TGCAAAGAAGACAAAGATGG	Missense variant	ASPNIDRAFT2_1114993	G	T/
ACJE01000001.1	1271030	CGAAAGCGCTCACTGGTATG	Synonymous variant	ASPNIDRAFT2_1114993	T	G/
ACJE01000001.1	1276326	CCAGTACTCAGCATACACTC	Synonymous variant	ASPNIDRAFT2_1180854	A	G/
ACJE01000001.1	1315318	CTTTCTTTCACCGTCCCGCA	5' UTR variant	ASPNIDRAFT2_1161283	A	G/
ACJE01000001.1	1320144	GACTAAAGCCCGGATTCTGG	Synonymous variant	ASPNIDRAFT2_1201140	C	G/
ACJE01000001.1	1323540	GACTGTTAACGTTAGTTGTT	Splice region variant & intron variant	ASPNIDRAFT2_1099409	C	A/
ACJE01000001.1	1325461	TACTAAGAGAAAATACCAGT	Splice region variant & intron variant	ASPNIDRAFT2_1099409	A	C/
ACJE01000001.1	1330369	CGGTTGCTCATCTACTTCGG	Intergenic		A	G/
ACJE01000001.1	1333997	GCAGGATGCGGACTACCATA	Synonymous variant	ASPNIDRAFT2_1155814	G	A/
ACJE01000001.1	1346092	GGCCTCCGCCGAGTGGTTGG	Synonymous variant	ASPNIDRAFT2_1099425	C	T/
ACJE01000001.1	1387906	AGTCTGACCGTAGTTGACAT	Intergenic		G	A/
ACJE01000001.1	1391132	TTTTTTTTTCCCCCTTTCTT	Intergenic		C	T/
ACJE01000001.1	1391885	CACTCTTCTTCCAACAATAC	Intergenic		T	G/
ACJE01000001.1	1401807	TCCGATCATTAATCTCTTCT	Synonymous variant	ASPNIDRAFT2_1180892	T	C/
ACJE01000001.1	1403189	CTATGAACCAGCGTTAGATG	Synonymous variant	ASPNIDRAFT2_1130591	A	G/
ACJE01000001.1	1406155	TTGTGAGAAATTGCACCGAG	Intergenic		A	C/
ACJE01000001.1	1408445	AAAGGTACGCGTACATCTTT	Splice region variant & intron variant	ASPNIDRAFT2_1141324	C	A/
ACJE01000001.1	1427892	GAGACATACAAACCATTCCA	Intergenic		A	C/
ACJE01000001.1	1430756	GAAGATTTCCCGGGCAAACC	Synonymous variant	ASPNIDRAFT2_133108	C	T/
ACJE01000001.1	1455004	GACGTATGACATAAGGGAGG	Intergenic		C	A/
ACJE01000001.1	1495987	TATTGCCTCCAGCTCTGCTA	Synonymous variant	ASPNIDRAFT2_1161341	C	T/
ACJE01000001.1	1498624	CAAGTCGTCTTGACTGTGTC	Intergenic		T	G/
ACJE01000001.1	1499154	GAGAGAGAGTGAGAGAGGGA	Intergenic		T	A/
ACJE01000001.1	1507753	ACCATCCGGGAACGGAAAGT	Intergenic		G	T/
ACJE01000001.1	1522762	CAGTTAGTTGTCTTGTCTGA	Intergenic		G	T/
ACJE01000001.1	1525055	GTCCCTCAGTTTCCTGCACC	Intergenic		T	A/
ACJE01000001.1	1525057	CCCTCAGTTTCCTGCACCAA	Intergenic		T	C/
ACJE01000001.1	1525568	CGAGAACGGGCTGGAGTTCT	Intergenic		G	A/
ACJE01000001.1	1528708	GCAGCAGCAACAACAGCAGC	Synonymous variant	ASPNIDRAFT2_129183	A	G/
ACJE01000001.1	1529496	TTCTTCTTTTCTTTCTCAGT	Intergenic		T	C/
ACJE01000001.1	1529510	CTCAGTTTCTGAGAGAAAGG	Intergenic		T	A/
ACJE01000001.1	1529520	GAGAGAAAGGAAAGAGGGGA	Intergenic		G	A/
ACJE01000001.1	1545114	GGAAGAAGAGAAAATAAAAA	Intergenic		G	A/
ACJE01000001.1	1564735	CCACCCCGAAATATAACTCG	Intergenic		A	C/
ACJE01000001.1	1577236	TCTTACTTTTTTTATTTATT	Intergenic		T	A/
ACJE01000001.1	1600229	CAGTCACAGCTGAAGAGTGA	Intergenic		C	T/
ACJE01000001.1	1636684	AGACTGGGGTACTGCCCGAT	Intergenic		T	C/
ACJE01000002.1	125851	TCTACCTACGGGTTGTTTAA	Intergenic		G	A/
ACJE01000002.1	126392	CAAACAAATGAGAGCAAACA	Intergenic		G	T/
ACJE01000002.1	130497	TCTCTCTCTCTGTGTGTGTA	Intergenic		C	G/
ACJE01000002.1	151275	GGAAATTGATGATCAAATTG	3' UTR variant	ASPNIDRAFT2_1141458	T	G/
ACJE01000002.1	152249	ACCCCCCCCCCCCCCCCCTC	Intergenic		C	T/
ACJE01000002.1	157682	CTTTTTTTTTTTATTTTTTT	Intergenic		T	A/
ACJE01000002.1	174070	GGGGGGGGGGATGGGGGATA	Intergenic		G	A/
ACJE01000002.1	175907	CCAACACCACCACCACCATC	Intergenic		C	A/
ACJE01000002.1	188263	TGATCTGGCGGGTAATCCAG	Synonymous variant	ASPNIDRAFT2_1081278	G	A/
ACJE01000002.1	196047	CTGCAACGCAATGGGCGCAC	Synonymous variant	ASPNIDRAFT2_1181031	A	G/
ACJE01000002.1	197472	TAGGTTGTACGGCACCGCTG	Intergenic		C	A/
ACJE01000002.1	198710	TCTCCTTATTTCCATTTTCC	Intergenic		T	A/
ACJE01000002.1	200815	CTGCCAGTTCCTGTGCCTCG	Synonymous variant	ASPNIDRAFT2_1201726	C	T/
ACJE01000002.1	216435	AAGAGACAATAAAGAAATGC	5' UTR premature start codon gain	ASPNIDRAFT2_1115323	T	C/
ACJE01000002.1	223978	TAGTATAGCGGTCTCCAACC	Intergenic		G	A/
ACJE01000002.1	227754	GAGCCGACTGTGATAGGTTT	Splice region variant & intron variant	ASPNIDRAFT2_41521	G	T/
ACJE01000002.1	231149	TACAAGCGACGGCTCGACGA	Synonymous variant	ASPNIDRAFT2_1130744	C	T/
ACJE01000002.1	232289	TACTTCCACCAAGGAGTCCT	Synonymous variant	ASPNIDRAFT2_1130744	C	A/
ACJE01000002.1	237055	CCAGGCTTCCTCCAAGGATG	Synonymous variant	ASPNIDRAFT2_1141486	C	T/
ACJE01000002.1	240204	GTCGCAGTGAAAATAGATAA	3' UTR variant	ASPNIDRAFT2_1141488	A	C/
ACJE01000002.1	267607	CAGCTGCGTTCCTCACGTCG	Missense variant	ASPNIDRAFT2_1115362	T	C/
ACJE01000002.1	270480	GGCTTCTACGGTTGCGCTGG	Synonymous variant	ASPNIDRAFT2_1099760	G	T/
ACJE01000002.1	272891	TTGCAAATCTACGGCGCCTT	Intergenic		T	C/
ACJE01000002.1	275421	TGCTGTATGGTTCTTTTGCA	3' UTR variant	ASPNIDRAFT2_1161465	G	A/
ACJE01000002.1	276636	CAAGGTCCCAGGGCAGCTGT	Synonymous variant	ASPNIDRAFT2_1161465	A	G/
ACJE01000002.1	287878	AGGCAAGGGGAAGGCTATTG	Synonymous variant	ASPNIDRAFT2_1169922	G	A/
ACJE01000002.1	301135	AATCCTCCGAGATCCCAAGC	Synonymous variant	ASPNIDRAFT2_1155929	A	G/
ACJE01000002.1	302439	AGACTTTAGGTATCTAAACG	Intergenic		G	A/
ACJE01000002.1	305086	AAGGTGATGTATACGCTATG	3' UTR variant	ASPNIDRAFT2_1141506	T	C/
ACJE01000002.1	309255	GTTTGATAGATGAGTAGGAC	Missense variant	ASPNIDRAFT2_1181065	A	T/
ACJE01000002.1	312535	CCCTTGGGCATTTCCAACGG	Synonymous variant	ASPNIDRAFT2_1155930	A	G/
ACJE01000002.1	312705	TCTTCGTGATGTGGCCATCC	Missense variant	ASPNIDRAFT2_1155930	T	C/
ACJE01000002.1	319120	TTGCTAATTTCACGGCAGTT	Intergenic		T	G/
ACJE01000002.1	327160	GGTCTCAGCTGTTCATTGGT	Intergenic		T	G/
ACJE01000002.1	337055	TACGAGGACGGTTCCGGGAT	Synonymous variant	ASPNIDRAFT2_1201857	G	A/
ACJE01000002.1	337064	GGTTCCGGGATTCAAGCCTT	Synonymous variant	ASPNIDRAFT2_1201857	A	G/
ACJE01000002.1	350102	CGTAAAACCATCCCACCAGC	Synonymous variant	ASPNIDRAFT2_1099815	A	G/
ACJE01000002.1	351128	GGTTGCGTGTCATTTTTACT	Missense variant	ASPNIDRAFT2_1099815	T	C/
ACJE01000002.1	367050	GACCGGTATTATCTGAGCCG	Missense variant	ASPNIDRAFT2_1130788	T	C/
ACJE01000002.1	369346	GAGCTTTCCGCATGCAAATA	Synonymous variant	ASPNIDRAFT2_1080824	G	A/
ACJE01000002.1	370661	AACTAATAGCATGAGGCTCC	Intergenic		C	G/
ACJE01000002.1	373847	CTCCTAGGAGCTCTTCTTGG	Intergenic		G	A/
ACJE01000002.1	386652	GATCACCCCCGGTATCGGGA	Synonymous variant	ASPNIDRAFT2_1099829	C	T/
ACJE01000002.1	389182	TAATGTCTTCACATGGGGAC	Synonymous variant	ASPNIDRAFT2_1169957	C	T/
ACJE01000002.1	389759	GCAACACTCCCCTTGTCACT	Missense variant	ASPNIDRAFT2_1201897	C	T/
ACJE01000002.1	389809	CGGCAGCAACTCCGCCTTGA	Synonymous variant	ASPNIDRAFT2_1201897	C	T/
ACJE01000002.1	392207	CACCAGATTTGTTCAAGACT	Synonymous variant	ASPNIDRAFT2_1115442	T	C/
ACJE01000002.1	395176	GTGGAGCGGTCCCAGCTCAT	Intergenic		T	A/
ACJE01000002.1	428347	ACTAGCTGATATTAACCCTC	Intergenic		T	G/
ACJE01000002.1	432696	TGCAGTAAATGGCCGTTGGT	Intergenic		T	C/
ACJE01000002.1	442169	GAGCCTTTGAAACCTACAGT	Missense variant	ASPNIDRAFT2_1148964	A	G/
ACJE01000002.1	459650	GGCATCTGCAAGCTGCAATG	Synonymous variant	ASPNIDRAFT2_1099883	A	C/
ACJE01000002.1	462367	TCGTGGTCTACGGCGCGCGA	Splice region variant & intron variant	ASPNIDRAFT2_1099887	A	G/
ACJE01000002.1	470815	ACTACAATCCAACAACCACA	5' UTR variant	ASPNIDRAFT2_1181109	C	T/
ACJE01000002.1	521696	GCTACCGAACCGTTAGCAAC	Intergenic		C	A/
ACJE01000002.1	568821	CCTCAACAAGTCCTTCTGCA	Synonymous variant	ASPNIDRAFT2_1080687	G	A/
ACJE01000002.1	581746	CACCCACACTCTCGAATACC	Synonymous variant	ASPNIDRAFT2_1181138	T	C/
ACJE01000002.1	582085	CCTCCAACACTCCTCCATCA	Synonymous variant	ASPNIDRAFT2_1181138	C	T/
ACJE01000002.1	593586	CATTGCGAATGAGGCGATTG	Synonymous variant	ASPNIDRAFT2_1148992	T	C/
ACJE01000002.1	594669	GCCTTCACTAGACCACTGAT	Synonymous variant	ASPNIDRAFT2_1148992	A	G/
ACJE01000002.1	594783	GTCGGGTGCACCCTTTATAG	Synonymous variant	ASPNIDRAFT2_1148992	A	G/
ACJE01000002.1	596282	AATAGCCAAAGATCTGCCAG	Missense variant	ASPNIDRAFT2_1148992	A	G/
ACJE01000002.1	596871	TAGAGGAGCCCAGTCCAGCC	Intergenic		C	T/
ACJE01000002.1	597705	GACGAGAAATAGACCCCTCG	Synonymous variant	ASPNIDRAFT2_1099941	T	A/
ACJE01000002.1	601531	ATTCATCCTCGCGCTTCTGT	Synonymous variant	ASPNIDRAFT2_1161544	C	T/
ACJE01000002.1	602477	ATCAAACCAACATCAGGAGA	5' UTR variant	ASPNIDRAFT2_1161544	A	C/
ACJE01000002.1	605968	CTCCTCCCCATCCCTCACAG	Synonymous variant	ASPNIDRAFT2_1161545	A	G/
ACJE01000002.1	612399	TCTCCAATAAAATAGAAAAA	Intergenic		A	T/
ACJE01000002.1	613797	CTCTGCCAATTGCTTCCCAA	Synonymous variant	ASPNIDRAFT2_1161548	T	C/
ACJE01000002.1	614386	CCTACGCTTTCCCAAAACCA	Synonymous variant	ASPNIDRAFT2_1161548	T	C/
ACJE01000002.1	614608	CATTACCTAAAACCTTAGTA	Splice region variant & intron variant	ASPNIDRAFT2_1161548	A	C/
ACJE01000002.1	616774	AAATTGCCCACAAGGTACAA	Intergenic		A	G/
ACJE01000002.1	618528	TACATCCGGAGAGAAGCATT	Synonymous variant	ASPNIDRAFT2_1181149	A	C/
ACJE01000002.1	629753	GAGCTCCAGCCCCATCGTTC	Synonymous variant	ASPNIDRAFT2_1141573	C	T/
ACJE01000002.1	635664	GACCAATTAGTGTAAAGGTA	Intergenic		G	A/
ACJE01000002.1	653803	AGGTTCTCGCCCCAAGATTT	Synonymous variant	ASPNIDRAFT2_1161557	C	T/
ACJE01000002.1	659632	CTGTTGAGTATCAGGATGGG	Intergenic		A	C/
ACJE01000002.1	673020	GCGGGTGTATGAAGCGGCGG	Synonymous variant	ASPNIDRAFT2_1155997	T	C/
ACJE01000002.1	682237	GGTGGAGGAAAAGCTCCGGG	Synonymous variant	ASPNIDRAFT2_1115585	A	G/
ACJE01000002.1	687638	TGTAAGTCGTCAACAGGGCC	Intergenic		T	C/
ACJE01000002.1	691835	CGGTGGCTGTAACGCTGTCA	Synonymous variant	ASPNIDRAFT2_56566	T	C/
ACJE01000002.1	693740	GAAACAATAACAGCATAATC	Missense variant	ASPNIDRAFT2_56566	A	G/
ACJE01000002.1	696555	CAGATTAGGGTGTGCGGTGA	3' UTR variant	ASPNIDRAFT2_1115591	G	T/
ACJE01000002.1	702570	AGAGCACATGTCGAATACTT	Missense variant	ASPNIDRAFT2_1161571	G	A/
ACJE01000002.1	713119	ATGTACCGCGATATGATCAG	Missense variant	ASPNIDRAFT2_1170068	G	A/
ACJE01000002.1	720170	TTCAGAAAGACCACGCATCC	Missense variant	ASPNIDRAFT2_137040	A	C/
ACJE01000002.1	732932	ACGACCCAAACCCTCCCTCT	Synonymous variant	ASPNIDRAFT2_1181174	A	G/
ACJE01000002.1	733147	CCCCCTCGACCTCTCCCTCC	Synonymous variant	ASPNIDRAFT2_1181174	C	T/
ACJE01000002.1	734495	GATGATATTCGCAAACGCCC	Synonymous variant	ASPNIDRAFT2_1115604	C	T/
ACJE01000002.1	744670	CCAAGCCTCCTGCAATCAGC	Synonymous variant	ASPNIDRAFT2_1202186	C	T/
ACJE01000002.1	755637	AGCTTACAGCAGCACACAAA	Intergenic		C	A/
ACJE01000002.1	758487	GGCATTAGCCCTCTCATAAA	Intergenic		C	T/
ACJE01000002.1	759886	CGATCCTAAACATGCGTCAT	Intergenic		A	G/
ACJE01000002.1	767217	ACCCCTACACCATAATCTCC	Intergenic		C	T/
ACJE01000002.1	773849	GAAGTAAAAACCAACCTGTA	Synonymous variant	ASPNIDRAFT2_1156014	A	G/
ACJE01000002.1	775712	TCTGCAATGATAGCCAAGAC	Intergenic		A	G/
ACJE01000002.1	779008	CTTCTGAGACGCCTCGGCAG	Intergenic		C	T/
ACJE01000002.1	780833	ACTGGAAAATTCCAAGATCC	Intergenic		T	G/
ACJE01000002.1	801762	ATATACTACCCATCCTAGTC	3' UTR variant	ASPNIDRAFT2_1156020	C	T/
ACJE01000002.1	802456	AACTAGAAGAGCTCCTTCTT	Synonymous variant	ASPNIDRAFT2_1156020	A	G/
ACJE01000002.1	817552	GCCATTCAGGAGATGGCTGG	Intergenic		G	T/
ACJE01000002.1	828482	CTTGCTCTCCGCAGCCAATC	Synonymous variant	ASPNIDRAFT2_185119	C	T/
ACJE01000002.1	829043	ATCTGGCATATTCTATACAA	Intergenic		A	T/
ACJE01000002.1	829965	CGAAGAGTCCTCCCGCCTTC	Synonymous variant	ASPNIDRAFT2_1161604	C	A/
ACJE01000002.1	830916	GAGAGCTTACAGGCCATGGC	Synonymous variant	ASPNIDRAFT2_1130944	C	T/
ACJE01000002.1	851298	TTGTGCGAAAGGCACGTTGG	Synonymous variant	ASPNIDRAFT2_1161609	A	G/
ACJE01000002.1	852560	ACCGCAGCGGCATCATGAAG	Intergenic		G	C/
ACJE01000002.1	863047	ATGCGCTGATGTATATGCTG	3' UTR variant	ASPNIDRAFT2_1156031	T	C/
ACJE01000002.1	874800	GCTATAATGGCAGACAAATC	Intergenic		G	C/
ACJE01000002.1	886241	GCTAACGACTTTTCTGTAGG	Intergenic		T	C/
ACJE01000002.1	908272	CGCAATGGCAAGGAGCTGGT	Missense variant	ASPNIDRAFT2_1115710	A	C/
ACJE01000002.1	908295	CGCGGTTGCAGCAGGTATGA	Synonymous variant	ASPNIDRAFT2_1115710	A	C/
ACJE01000002.1	909661	ATTGATTAGACATATCATCG	Intergenic		A	G/
ACJE01000002.1	937079	CCGATGGGGGTTCCGTTTGG	Intergenic		G	T/
ACJE01000002.1	955126	CTCATCAGGATCCACCTCCG	Synonymous variant	ASPNIDRAFT2_1115737	A	G/
ACJE01000002.1	965522	CAGTTTCACCAACACAACTG	Intergenic		C	T/
ACJE01000002.1	971902	CTGAAGGCCCCCGGGAACCC	Synonymous variant	ASPNIDRAFT2_1115748	C	T/
ACJE01000002.1	979947	CTTGCCGGTGGCCACCTGGG	Synonymous variant	ASPNIDRAFT2_1141637	G	A/
ACJE01000002.1	993720	CAAGAAGGTCACGTCAGCCT	Synonymous variant	ASPNIDRAFT2_1141641	C	T/
ACJE01000002.1	1000903	TTCTAGACCTTCCCATGACT	Intergenic		T	C/
ACJE01000002.1	1011794	CCTCCAAACGCTCGAGAATC	Synonymous variant	ASPNIDRAFT2_1100168	G	A/
ACJE01000002.1	1017371	TACCAAACTTTGGTGCAGCT	Synonymous variant	ASPNIDRAFT2_1003256	T	C/
ACJE01000002.1	1032871	TTTTCTTGATGGCCATTCTA	Intergenic		T	G/
ACJE01000002.1	1033120	ACCACCAGTTCTCAAATGCA	Intergenic		T	C/
ACJE01000002.1	1039032	GTGCTAGGCCCCCCCCCACC	Intergenic		C	T/
ACJE01000002.1	1053181	GCCATGTCTACCCGCCCCGC	Intergenic		A	G/
ACJE01000002.1	1054009	GGTCTTAATGATGGTACCCA	Synonymous variant	ASPNIDRAFT2_1181274	G	A/
ACJE01000002.1	1068609	GGGGGTTTTCTTTTTGTGTG	Intergenic		C	T/
ACJE01000002.1	1092363	TTTTTTTTTTTATCAAGACA	Intergenic		T	C/
ACJE01000002.1	1103600	CTACGTCGGTCATGGTCCAC	Synonymous variant	ASPNIDRAFT2_1141682	T	C/
ACJE01000002.1	1103904	CTGGCATTCTACGGCTTGTC	Missense variant	ASPNIDRAFT2_1141682	T	C/
ACJE01000002.1	1129070	TGCGGTCGGCAACTGTCACG	Intergenic		C	T/
ACJE01000002.1	1131067	GGGGGGGGGAGAGAGAGAGT	3' UTR variant	ASPNIDRAFT2_1181291	A	G/
ACJE01000002.1	1141227	TATCTCTGTTCAGTCACCCG	Intergenic		T	C/
ACJE01000002.1	1159484	TGCGCAATGGCTTCTGGAGC	Missense variant	ASPNIDRAFT2_1202606	G	T/
ACJE01000002.1	1160727	TTGTTTAAGAATGTGTGCAT	3' UTR variant	ASPNIDRAFT2_1202606	A	G/
ACJE01000002.1	1164126	GGGAGGGGAAGGGAGAAGGA	Intergenic		A	G/
ACJE01000002.1	1168157	GTTCGGTCGGGGGCTGGTTG	Synonymous variant	ASPNIDRAFT2_1156092	G	A/
ACJE01000002.1	1169503	CCGGGAATAGAACACGCCAC	Intergenic		G	A/
ACJE01000002.1	1203191	AGGCCTGATACCCATGGATT	Intergenic		A	C/
ACJE01000002.1	1213214	TCGCGACCCCCGCAATATCA	Synonymous variant	ASPNIDRAFT2_1161710	C	A/
ACJE01000002.1	1227586	AAACCCACGCTGGGTGCCCA	Synonymous variant	ASPNIDRAFT2_1181320	C	T/
ACJE01000002.1	1251261	GCCCTGTAGGGGCTACATTG	Intergenic		G	A/
ACJE01000002.1	1252351	TGGGTTTCTTTTTTTTTTTT	Intergenic		T	C/
ACJE01000002.1	1260946	TTGAAGCAGAATGGTAATCT	Intergenic		A	T/
ACJE01000002.1	1270899	CCTCATCATCCCCGCCATCT	Synonymous variant	ASPNIDRAFT2_1156109	C	A/
ACJE01000002.1	1289433	CACAAACGTCTTATACTTCA	Missense variant	ASPNIDRAFT2_41880	C	A/
ACJE01000002.1	1312552	GTCCGAATTATTTCAACGCG	Intergenic		A	T/
ACJE01000002.1	1326773	CGCGGTGGCCTTTTACCGCC	Intergenic		C	A/
ACJE01000002.1	1334295	ACATCATCCCCCCCAAACCC	Intergenic		C	A/
ACJE01000002.1	1369749	TTGCTGTTGTTGTTGCGGTT	Synonymous variant	ASPNIDRAFT2_1141741	T	C/
ACJE01000002.1	1370297	GCGCGTTAGGAAAAATCAAT	Intergenic		G	A/
ACJE01000002.1	1373752	TGTACTATACCAATGCAGAT	Intergenic		C	T/
ACJE01000002.1	1391436	CAGCCAAAGAAACTCTACTC	Intergenic		A	G/
ACJE01000002.1	1392509	TCAACCTACTCTCACAGCAA	Intergenic		T	C/
ACJE01000002.1	1417097	TTTTCATTTGGGGTTTTCAA	Intergenic		G	A/
ACJE01000002.1	1423668	CATGGACTACGATGGTATTA	Intergenic		C	T/
ACJE01000002.1	1424269	GAAGAAGAAAAGAAAGAGTG	Intergenic		A	G/
ACJE01000002.1	1426749	AGCGAAGGGGGTGCCGGGGT	Synonymous variant	ASPNIDRAFT2_1080524	G	A/
ACJE01000002.1	1437271	GTCAGGGGTTGTCCCTCGCC	Intergenic		T	C/
ACJE01000002.1	1445521	CATCCATATACCATCCACTA	Missense variant	ASPNIDRAFT2_1080899	A	G/
ACJE01000002.1	1451549	AAAGGGGGGAAACTAGATAA	Intergenic		A	G/
ACJE01000002.1	1452441	ATACAAATCTCCTCCTCCTC	Intergenic		T	G/
ACJE01000002.1	1460054	GGGAAAGTCTCGTTGATTCT	Intergenic		T	C/
ACJE01000002.1	1477792	TCTTCTATCCCCTTGCGTAC	Intergenic		C	T/
ACJE01000002.1	1478551	CTGACAGTCCTCCCATTCTT	Intergenic		C	A/
ACJE01000002.1	1478702	GGTGTTGGAGGATAAATCGT	Synonymous variant	ASPNIDRAFT2_1100400	G	A/
ACJE01000002.1	1500393	GAACAGGCAAACGGCTAGAG	Synonymous variant	ASPNIDRAFT2_1116023	A	G/
ACJE01000002.1	1514919	CTCCTTAGTCGGTTCATCCG	Synonymous variant	ASPNIDRAFT2_1156154	C	T/
ACJE01000002.1	1515684	AATCGTCCGTCCTCTGCTGT	Missense variant	ASPNIDRAFT2_1156154	T	C/
ACJE01000002.1	1523408	AAAAAATTTTTTTCCAATCA	Intergenic		T	G/
ACJE01000002.1	1523474	AAAATAAAAAAGGAGGAAAA	Intergenic		A	C/
ACJE01000002.1	1524127	TTTTCAACAATCGGATAGAC	Intergenic		A	C/
ACJE01000002.1	1525190	CCCGAGCGTTCAAAGTGGTC	Intergenic		T	C/
ACJE01000002.1	1534860	GTGAGTGAGGAGGTGGTGCG	Intergenic		G	T/
ACJE01000002.1	1537373	ATGTGGCGTTTAGGGCGTGG	Splice region variant & intron variant	ASPNIDRAFT2_1181402	T	G/
ACJE01000002.1	1541121	TTGAGGACGAGGGCCCAGCA	Synonymous variant	ASPNIDRAFT2_1116054	A	G/
ACJE01000002.1	1543410	ATCCTAACCCAACCTTTTAT	Intergenic		C	T/
ACJE01000002.1	1545548	GCCGACCTCAACCTCACCAT	Synonymous variant	ASPNIDRAFT2_1080335	A	G/
ACJE01000002.1	1558589	CGGGAGGCCTATCCAAGACA	Synonymous variant	ASPNIDRAFT2_1100460	T	G/
ACJE01000002.1	1561333	ATGCTTCCAATAAAATTTGT	Missense variant	ASPNIDRAFT2_1100464	A	G/
ACJE01000002.1	1575718	TGGAATCTAAAAACCTTGGC	Intergenic		A	T/
ACJE01000002.1	1579821	GGATAGGAGAGTATCGCTTG	Synonymous variant	ASPNIDRAFT2_1203013	A	G/
ACJE01000002.1	1582619	CCATCCTGAACCGCCTGGCC	Missense variant	ASPNIDRAFT2_1181414	A	G/
ACJE01000002.1	1588987	CGTTTTGTCTCGTCCGAGGT	Synonymous variant	ASPNIDRAFT2_1149217	T	C/
ACJE01000002.1	1594935	CCTGCGATCCTGTAACATGA	Intergenic		C	A/
ACJE01000002.1	1598251	GCTTTAGTCTTCGAACCATC	5' UTR variant	ASPNIDRAFT2_1116087	T	G/
ACJE01000002.1	1608428	GCTGGATGGAGGGGTGATTT	Synonymous variant	ASPNIDRAFT2_1081330	A	G/
ACJE01000002.1	1611139	GTGAGTGAGTGAGTGAGTGA	Intergenic		T	G/
ACJE01000002.1	1619470	CACAATCATCGATGGAGGTT	Synonymous variant	ASPNIDRAFT2_1116094	C	T/
ACJE01000002.1	1630841	CCAGTTGGCACCCTTCTTCC	Synonymous variant	ASPNIDRAFT2_1156175	A	G/
ACJE01000002.1	1635346	TAATGATCCCGCGGCCATCA	Synonymous variant	ASPNIDRAFT2_1100508	C	T/
ACJE01000002.1	1643561	CAGCAATCCGGCTCTTTATT	Intergenic		G	C/
ACJE01000002.1	1643562	AGCAATCCGGCTCTTTATTT	Intergenic		G	C/
ACJE01000002.1	1643768	ATCTAGAATCAAGTGGGAAA	Intergenic		C	T/
ACJE01000002.1	1644317	CCGCTTCTCTAGGAATGTGG	Intergenic		T	G/
ACJE01000002.1	1654952	AATATCCCCTTTCGTACGGA	Synonymous variant	ASPNIDRAFT2_1181438	T	A/
ACJE01000002.1	1669227	GAATCAGGGGCTCACAGGCA	Synonymous variant	ASPNIDRAFT2_42002	G	T/
ACJE01000002.1	1671838	TATGTTTCTCTCCTTTTATT	Intergenic		C	T/
ACJE01000002.1	1673783	TCCCCCACCCAGCCCTCCCC	Synonymous variant	ASPNIDRAFT2_1170400	C	T/
ACJE01000002.1	1674956	GCCATGGCGCCCAACAAGGG	Intergenic		C	T/
ACJE01000002.1	1685466	TACTTTCGCCGCCTCTATGA	Intergenic		C	T/
ACJE01000002.1	1687217	ACAACGCTCCATGTTAGCAT	Intergenic		C	A/
ACJE01000002.1	1694244	TTCTATCTTTATCCTATCTA	Intergenic		T	A/
ACJE01000002.1	1695335	TCGCCTATGCCGATATGCAA	Missense variant	ASPNIDRAFT2_1131225	C	T/
ACJE01000002.1	1695794	CTAGTTTAATATTGCTATTG	Intergenic		T	G/
ACJE01000002.1	1699934	CTCTCTCTCCCTTTTCTACC	Intergenic		C	T/
ACJE01000002.1	1723535	TTCAATGCCGTCCCAATATC	Missense variant	ASPNIDRAFT2_1131236	G	C/
ACJE01000002.1	1727705	GACTGTATAATAGTATCTTA	Intergenic		A	C/
ACJE01000002.1	1728237	CAAGCTCCCGCTGATCGGGG	Synonymous variant	ASPNIDRAFT2_1100544	G	A/
ACJE01000002.1	1729296	TAGCCAAGGTGTCACCATCA	Synonymous variant	ASPNIDRAFT2_1100544	T	C/
ACJE01000002.1	1729710	GGATCAAGTCATGGGGTCTG	Synonymous variant	ASPNIDRAFT2_1100544	C	G/
ACJE01000002.1	1731344	CAATCCCGCAGCTGCCTCAA	Missense variant	ASPNIDRAFT2_1156193	A	G/
ACJE01000003.1	51659	AAAAAAAAACATAAAAGGGA	Intergenic		C	A/
ACJE01000003.1	55173	ACTGCGTACTGTGATTGTCG	Intergenic		T	C/
ACJE01000003.1	59715	CAATGGGGCCGTCGATGGCT	Intergenic		C	T/
ACJE01000003.1	60268	GAGGCGAGAGGACCGCTCTC	Intergenic		G	A/
ACJE01000003.1	68379	TGGCAATGACGGTGGGTGGT	Intergenic		C	T/
ACJE01000003.1	69093	GAAAAAAAAAAAAAAAAAAA	Intergenic		A	G/
ACJE01000003.1	89816	CGCTCGCAACACTGAAGAAA	3' UTR variant	ASPNIDRAFT2_1156207	C	T/
ACJE01000003.1	95384	TGACGGTGGCGAGGCGTGGG	Synonymous variant	ASPNIDRAFT2_1181478	C	T/
ACJE01000003.1	98302	TTTGTCGTCCCCAGTAGCCT	Synonymous variant	ASPNIDRAFT2_1170450	C	T/
ACJE01000003.1	104701	TCTTCTTCCTCTTTTTCTTC	Intergenic		T	G/
ACJE01000003.1	108842	ACACACACAAAATTATATAA	Intergenic		A	C/
ACJE01000003.1	109499	AGGTTGTTTGATTAGATGCT	Intergenic		G	A/
ACJE01000003.1	115633	TTCTCTATCGTTTCCACTTA	5' UTR variant	ASPNIDRAFT2_1004431	G	A/
ACJE01000003.1	116137	CAATCACAGTCGTCTACTAC	Missense variant	ASPNIDRAFT2_1004431	T	C/
ACJE01000003.1	124482	CTCTCTCTCCCTCTCTCTCT	Intergenic		C	T/
ACJE01000003.1	125385	TTGAACCTCACCGTGTTGAG	Missense variant	ASPNIDRAFT2_1131272	A	G/
ACJE01000003.1	133105	TTAAATATCCTTTGATCCAC	Intergenic		C	T/
ACJE01000003.1	133111	ATCCTTTGATCCACTGGTGT	Intergenic		T	C/
ACJE01000003.1	141007	TATAAGTGTTACTCCCGACA	Splice region variant & stop retained variant	ASPNIDRAFT2_1161869	T	C/
ACJE01000003.1	142038	TAAGGAGGGTGTGATTGTGA	Missense variant	ASPNIDRAFT2_1161869	T	C/
ACJE01000003.1	145646	TAATTGGAATAACAGATCAG	Intergenic		T	G/
ACJE01000003.1	160985	GTGTACCCTCCCAAATACTA	Intergenic		C	G/
ACJE01000003.1	163180	AGAATCTGCCCCAGCATGTT	Synonymous variant	ASPNIDRAFT2_1161877	C	T/
ACJE01000003.1	169002	ATTCCCCGCTGGGGCGATTC	Intergenic		T	C/
ACJE01000003.1	180745	ATGTATAACGCCCTGGGGTA	Missense variant	ASPNIDRAFT2_1181506	G	A/
ACJE01000003.1	183082	CCTGGAGTCTGTCCCTGTAT	Missense variant	ASPNIDRAFT2_1100644	T	C/
ACJE01000003.1	190207	AAAAGGAGATGGCGCCGAGG	3' UTR variant	ASPNIDRAFT2_1141867	T	G/
ACJE01000003.1	190658	CTTCTTCTTTTTCGGCTTGT	Synonymous variant	ASPNIDRAFT2_1203364	T	C/
ACJE01000003.1	192922	CCAATAGCCTGAACTTTCCT	Intergenic		T	C/
ACJE01000003.1	203554	GGAGTAGATACTTTCGTATA	Intergenic		A	G/
ACJE01000003.1	209687	GCTTGGGCTATGTTTTCTTC	3' UTR variant	ASPNIDRAFT2_1141872	A	G/
ACJE01000003.1	212926	TTTAGCAGCCACACACCACC	Synonymous variant	ASPNIDRAFT2_1081550	C	G/
ACJE01000003.1	228190	CCTGTTCGAGAAGATGTACC	Synonymous variant	ASPNIDRAFT2_1116274	G	A/
ACJE01000003.1	236635	TGAAGCCTGTCCCATCAGGC	Synonymous variant	ASPNIDRAFT2_1081951	T	C/
ACJE01000003.1	236636	GAAGCCTGTCCCATCAGGCA	Missense variant	ASPNIDRAFT2_1081951	C	G/
ACJE01000003.1	244375	TCCGGTGGGGATATAATACC	Intergenic		G	A/
ACJE01000003.1	245271	CGACATCTTTGAAGGGCAGG	Synonymous variant	ASPNIDRAFT2_1116283	T	C/
ACJE01000003.1	268083	GGTACCATCCCCACGCCGTT	Intergenic		C	T/
ACJE01000003.1	273753	CAGAGAAGATGGTTTAAAAA	Intergenic		T	G/
ACJE01000003.1	290198	TTTGGAGGACAGGGGTATTT	Intergenic		C	A/
ACJE01000003.1	290972	GAACCACTATTCTGTTTGAA	Intergenic		T	C/
ACJE01000003.1	294194	TGTTTACACATAGGGAAAGC	Intergenic		A	C/
ACJE01000003.1	307372	CCGATTCGCTGGAGGCCGAT	Missense variant	ASPNIDRAFT2_1161916	T	C/
ACJE01000003.1	329106	CACATTCACTTTCGACTCTT	Intergenic		T	A/
ACJE01000003.1	329324	CTGAACCCGAACCATCCGGA	Intergenic		A	T/
ACJE01000003.1	330340	GGGCCGTGCCGAGGGTCTAG	Synonymous variant	ASPNIDRAFT2_1100729	C	T/
ACJE01000003.1	331599	GGAGTATCCGGTGGGATCAC	Synonymous variant	ASPNIDRAFT2_1100729	G	A/
ACJE01000003.1	332111	CCCCTCCTCCAGCCCTACCT	Stop gained	ASPNIDRAFT2_1203497	C	T/
ACJE01000003.1	370705	GAAATTATGCACCACAGCAC	Intergenic		C	G/
ACJE01000003.1	372266	CAAGTCTTCAATTTATGGCA	Intergenic		A	C/
ACJE01000003.1	374782	AAGACGTGCTACCAGCTGCC	Intergenic		T	C/
ACJE01000003.1	376872	CTTTGAAAGGTCTCACACGC	Intergenic		G	A/
ACJE01000003.1	376877	AAAGGTCTCACACGCATGAT	Intergenic		A	G/
ACJE01000003.1	377012	GTAATGAGGTCCCTGCCTAT	Intergenic		T	G/
ACJE01000003.1	377108	TAGGATGACGATGTGCAGTT	Intergenic		G	A/
ACJE01000003.1	377395	ATATCTCATGCGATGAGAGA	Intergenic		G	T/
ACJE01000003.1	380393	ATTCTTCTAGTTTCAATCGA	Intergenic		G	T/
ACJE01000003.1	389195	CCATCTCCAACCTAGTGAAT	Synonymous variant	ASPNIDRAFT2_1116358	A	C/
ACJE01000003.1	395169	CTGGTCACGGAAGGTCTTCG	Intergenic		G	A/
ACJE01000003.1	399320	TTGGAAAAGATTTCCCGTCC	Missense variant	ASPNIDRAFT2_1116360	A	G/
ACJE01000003.1	400759	CCGCGGATTTACCTGCAACC	Synonymous variant	ASPNIDRAFT2_1116360	T	C/
ACJE01000003.1	404276	GAGGGAGATATGGTAAGATA	Intergenic		A	G/
ACJE01000003.1	416044	CATTAAGAATGTGTTCTCAT	Missense variant	ASPNIDRAFT2_1131363	T	G/
ACJE01000003.1	416072	AACTAGTTGTGTCGGCTCTC	Intergenic		T	C/
ACJE01000003.1	421628	CAAGCAGATTAATGAGGCGT	Synonymous variant	ASPNIDRAFT2_50871	T	A/
ACJE01000003.1	428276	GAAGAGACAATACCCCACGG	Intergenic		A	G/
ACJE01000003.1	431239	ATGCAATAGTTATAGGAAAG	Intergenic		T	C/
ACJE01000003.1	442262	CGACAGCAAAGCCTACCACC	Intergenic		A	G/
ACJE01000003.1	448288	ATTGCGAACAAAAGGTGGAG	Intergenic		A	C/
ACJE01000003.1	450756	CTGGTAATGAATGTGCATGC	Synonymous variant	ASPNIDRAFT2_1181574	A	G/
ACJE01000003.1	460056	GCGGGCAGCTGCAGCGGTCG	Intergenic		T	A/
ACJE01000003.1	461796	GATCAGGTACGTATATATAT	Intergenic		C	T/
ACJE01000003.1	469134	GGTCGGGCATAACTGTAAGT	Intergenic		T	C/
ACJE01000003.1	485093	CAATGACGCCCGGGATTATG	Synonymous variant	ASPNIDRAFT2_1149347	C	G/
ACJE01000003.1	485255	CTTCCCGAAGTATAAAGCGG	Synonymous variant	ASPNIDRAFT2_1149347	G	A/
ACJE01000003.1	489916	GAGAGTGGGTGGGACTGAGC	Synonymous variant	ASPNIDRAFT2_1203621	T	C/
ACJE01000003.1	494348	ACCCAGACTGACGCCGATAA	Synonymous variant	ASPNIDRAFT2_1181588	G	T/
ACJE01000003.1	507435	CAGGCAGATCGCTGATGTTA	Intergenic		C	T/
ACJE01000003.1	524230	AAAAAAAAAGACATACCCGT	Synonymous variant	ASPNIDRAFT2_44818	G	A/
ACJE01000003.1	534984	GACAATACTCCCATCCGCGC	Synonymous variant	ASPNIDRAFT2_1116419	C	T/
ACJE01000003.1	536974	GCTTGAGTCCCAATGGTACG	Missense variant	ASPNIDRAFT2_1116419	C	T/
ACJE01000003.1	536981	TCCCAATGGTACGGTAACTA	Synonymous variant	ASPNIDRAFT2_1116419	T	C/
ACJE01000003.1	549328	GAGATAGACATTTTGATGGA	Intergenic		A	C/
ACJE01000003.1	549968	GGTCAATCTGCTTTTCTCCT	Synonymous variant	ASPNIDRAFT2_1081543	G	A/
ACJE01000003.1	550039	TTTCCAAACAATGTACGCTG	Missense variant	ASPNIDRAFT2_1081543	A	C/
ACJE01000003.1	551213	AGGATAGCTACCCAGTACCC	Missense variant	ASPNIDRAFT2_1081543	A	G/
ACJE01000003.1	552603	ATACTGAATAATATCCATTT	Intergenic		A	C/
ACJE01000003.1	582760	TGAGAGGGCAGTTGAGGAGA	Synonymous variant	ASPNIDRAFT2_1100822	A	G/
ACJE01000003.1	585984	GGCCCTGCGTCTCTTCGGGA	Missense variant	ASPNIDRAFT2_1116434	T	G/
ACJE01000003.1	587809	GCATTCACTAAAAGACGAGG	Intergenic		A	C/
ACJE01000003.1	587860	GCTCCAAAGGAATGGGCAAG	Intergenic		G	A/
ACJE01000003.1	589772	TTGAGGGAAGCCAGTGTAGA	Synonymous variant	ASPNIDRAFT2_191783	G	A/
ACJE01000003.1	591040	TCGCTATGTAGTCGAGTTTA	Synonymous variant	ASPNIDRAFT2_1170620	A	G/
ACJE01000003.1	616382	AGTTGGAGTTTTCTAGTTGA	Intergenic		T	C/
ACJE01000003.1	618003	CCAGACCGCTCCGAGTACCG	Missense variant	ASPNIDRAFT2_1156292	T	A/
ACJE01000003.1	618013	CCGAGTACCGCTCCAACGAC	Missense variant	ASPNIDRAFT2_1156292	G	A/
ACJE01000003.1	621546	CGGGAAGAAGCCCTCGGTGC	Synonymous variant	ASPNIDRAFT2_1100843	G	T/
ACJE01000003.1	622020	ACTTTCGAGGGGCGTGTAGG	Synonymous variant	ASPNIDRAFT2_1100843	G	C/
ACJE01000003.1	624530	CCCCATCCGGGAAGAGATAG	Intergenic		G	A/
ACJE01000003.1	630686	GATTCCTAGACAAGCAGAGG	Intergenic		A	C/
ACJE01000003.1	630943	GGTACATCTCTTCCCATCCC	Intergenic		C	A/
ACJE01000003.1	635737	GCAAGGCCGTGTATGAATCG	Intergenic		T	C/
ACJE01000003.1	636202	CAGCACACCAAATCAAAATC	Intergenic		A	G/
ACJE01000003.1	639616	ATTCTACTCACCTGTTCCAG	Splice donor variant & intron variant	ASPNIDRAFT2_1131437	A	G/
ACJE01000003.1	646842	CTAGACCCAATGTGGGCTTT	Intergenic		A	G/
ACJE01000003.1	647605	ATTAAGTCCGGGCCGTGCGG	Intergenic		G	C/
ACJE01000003.1	658513	CATCAGGTAGCCAGAGAACA	Synonymous variant	ASPNIDRAFT2_1149379	G	C/
ACJE01000003.1	659006	GAACATTCCGGAAACGAAGG	Synonymous variant	ASPNIDRAFT2_1149379	G	A/
ACJE01000003.1	662034	CTGCCATTCCCTGGGTGGTG	Intergenic		C	T/
ACJE01000003.1	687148	GCGGTGACAGCGCCCATAGT	Missense variant	ASPNIDRAFT2_44871	G	A/
ACJE01000003.1	695298	GCTGACTGTTAAGGCGGGCT	Splice region variant & intron variant	ASPNIDRAFT2_127124	T	C/
ACJE01000003.1	704044	CTTCACCGGCCAGGGCGCTC	Synonymous variant	ASPNIDRAFT2_1170655	C	T/
ACJE01000003.1	727173	GCCCTCGAGCCTACGCATGC	Synonymous variant	ASPNIDRAFT2_1100862	C	T/
ACJE01000003.1	727242	CGCCTGCAGCGGCATGGTCG	Synonymous variant	ASPNIDRAFT2_1100862	C	T/
ACJE01000003.1	729793	GTTGTCGGCGGAGCGCACGA	Synonymous variant	ASPNIDRAFT2_1116473	G	C/
ACJE01000003.1	731971	GGCGAGATTTGCCTTGAGAA	Synonymous variant	ASPNIDRAFT2_1116473	T	G/
ACJE01000003.1	732523	CTGAACGAGTGGGTGACGGG	Synonymous variant	ASPNIDRAFT2_1116473	T	C/
ACJE01000003.1	734454	GATCAACAAGCTCTCCAAAT	Synonymous variant	ASPNIDRAFT2_1005100	G	A/
ACJE01000003.1	746028	GCGAACTCAAACATCTGGGG	Intergenic		A	G/
ACJE01000003.1	750319	AAGGGCCAAACCACCTGCAA	Intergenic		A	G/
ACJE01000003.1	756058	ATACTAATGATGTGTCTAGA	Intergenic		A	C/
ACJE01000003.1	766660	ACTAGCAGTGGTAAGCCACC	Intergenic		G	A/
ACJE01000003.1	767265	AAGGGCAAGCCCCTTGCATG	Intergenic		C	T/
ACJE01000003.1	769325	GTCTGTTCCCTTGGCTTTGT	Synonymous variant	ASPNIDRAFT2_1162007	C	A/
ACJE01000003.1	778433	AGTATTTTTGTCATACTAAG	Intergenic		G	A/
ACJE01000003.1	778561	AGATCAACGCTATACAGATC	Missense variant	ASPNIDRAFT2_1156312	C	A/
ACJE01000003.1	781267	AATTTTGATACCTCTGAGGA	Synonymous variant	ASPNIDRAFT2_1170676	A	T/
ACJE01000003.1	781268	ATTTTGATACCTCTGAGGAT	Missense variant	ASPNIDRAFT2_1170676	C	T/
ACJE01000003.1	784465	TAGATGCCTCGTGGGCGACC	Intergenic		C	T/
ACJE01000003.1	784594	CTCTACAGCACACCTCAGCA	Intergenic		A	G/
ACJE01000003.1	785383	CAATAGATTTCCCCACAAGC	Synonymous variant	ASPNIDRAFT2_1131476	T	C/
ACJE01000003.1	791217	GGGATCGATACAGCACTCCA	Synonymous variant	ASPNIDRAFT2_1149404	A	G/
ACJE01000003.1	799307	GTGAAGGTCCGGGATATATG	Missense variant	ASPNIDRAFT2_1149405	C	T/
ACJE01000003.1	802326	AATAATTACAAAAACAATGA	Intergenic		A	C/
ACJE01000003.1	828872	GCGCCACCATGGTTCTTTGA	Synonymous variant	ASPNIDRAFT2_1156315	T	G/
ACJE01000003.1	829419	AGATTATCCACTTCTGTGGC	Missense variant	ASPNIDRAFT2_1156315	A	G/
ACJE01000003.1	830047	CGGTTTATCACTCCGCCAAT	Intergenic		A	G/
ACJE01000003.1	830724	CAATTCCAAGTCGGAGCAGT	Synonymous variant	ASPNIDRAFT2_1170697	G	A/
ACJE01000003.1	834646	TGCGTGAAAATGGGGTATAG	Intergenic		A	T/
ACJE01000003.1	835095	AGTGCAGTACGGTTCTTGCC	Missense variant	ASPNIDRAFT2_1170697	C	T/
ACJE01000003.1	836249	TTCGGACTGAGACGGAAGCT	Intergenic		A	G/
ACJE01000003.1	837956	CTAAGTAACGACCTACGCGG	Intergenic		G	T/
ACJE01000003.1	840469	TATCAAAAACGTGGTCGTTC	Synonymous variant	ASPNIDRAFT2_1156317	C	T/
ACJE01000003.1	842066	ATACTTCCGACCTTCACGGT	Synonymous variant	ASPNIDRAFT2_1081596	A	G/
ACJE01000003.1	842954	GCCACGCTCGACGTCGAGTT	Synonymous variant	ASPNIDRAFT2_1081596	G	C/
ACJE01000003.1	846821	GTCTTTGAGACTTATTTCCC	Intergenic		A	T/
ACJE01000003.1	856204	GAACAACAGGGGGCCGATGA	Synonymous variant	ASPNIDRAFT2_1116516	G	A/
ACJE01000003.1	856591	GTTTGACACAGAGGCGCCGA	Synonymous variant	ASPNIDRAFT2_1116516	A	G/
ACJE01000003.1	859964	CTGACAGATCCAGCCCATCG	Intergenic		C	A/
ACJE01000003.1	860638	CAATCTCCGCTGGCAGTGTT	Intergenic		C	T/
ACJE01000003.1	879662	TCTGAAGGCTGCTCGGGAGG	Missense variant	ASPNIDRAFT2_1170713	T	C/
ACJE01000003.1	880334	CTTAGTGGACCAAATTCCCC	Intergenic		C	T/
ACJE01000003.1	901782	CGATACTGCAACTGCCGAGA	Synonymous variant	ASPNIDRAFT2_191932	A	G/
ACJE01000003.1	904226	TCATTACAGTCTGGGAAGTA	Intergenic		T	A/
ACJE01000003.1	904822	TGCTGAGCATAATGTAGCAA	Intergenic		T	G/
ACJE01000003.1	912796	AATTTGCCGAGGCGAGTGCG	Synonymous variant	ASPNIDRAFT2_1149430	A	C/
ACJE01000003.1	920522	CAATGCGTTTAAGGGTATGG	Synonymous variant	ASPNIDRAFT2_204276	T	C/
ACJE01000003.1	923332	AATCGCCGGGACAAGGAGAG	Intergenic		G	C/
ACJE01000003.1	931529	GATAAGTTTATAATAAATTA	Intergenic		A	T/
ACJE01000003.1	931561	TATTATGCTGGCTGAGAGCA	Intergenic		G	A/
ACJE01000003.1	931586	TCTTAATAAAAAAAATAATA	Intergenic		A	T/
ACJE01000003.1	931590	AATAAAAAAAATAATATAAT	Intergenic		A	T/
ACJE01000004.1	60136	TATAGATTTAACAAAGCGGT	Intergenic		A	C/
ACJE01000004.1	63394	CTATTGTGGTAGGGGGAAAC	Intergenic		T	C/
ACJE01000004.1	67026	CGTTTAATTCATATTCCATA	Intergenic		C	T/
ACJE01000004.1	73822	AAACTGCGATGGATTGATGG	Synonymous variant	ASPNIDRAFT2_1116608	T	C/
ACJE01000004.1	74320	CATCTCCTTCCCTTTCCCCT	Synonymous variant	ASPNIDRAFT2_1116608	C	T/
ACJE01000004.1	74682	CATTGTAAAGCGACGCATGC	Missense variant	ASPNIDRAFT2_1116608	G	A/
ACJE01000004.1	76533	CTACATGCAACCACTCTTTT	Intergenic		A	C/
ACJE01000004.1	76538	TGCAACCACTCTTTTGTTGA	Intergenic		T	C/
ACJE01000004.1	76675	GCCGTCTGCTTAGACAGCTG	3' UTR variant	ASPNIDRAFT2_1204064	T	C/
ACJE01000004.1	90901	CGTCGGAATTTTTGTCGCGG	Synonymous variant	ASPNIDRAFT2_1083715	T	C/
ACJE01000004.1	94014	AATGTTAATTTCAAACCTAT	3' UTR variant	ASPNIDRAFT2_1116617	T	C/
ACJE01000004.1	95307	ATCTATTGGTACTATGTTCA	Synonymous variant	ASPNIDRAFT2_1101011	T	G/
ACJE01000004.1	114281	CATGTCCCGTTTTTTTGGTT	3' UTR variant	ASPNIDRAFT2_1116628	T	C/
ACJE01000004.1	115669	GACCTACCAGGAGTTGAAAA	Splice region variant & synonymous variant	ASPNIDRAFT2_1149474	G	T/
ACJE01000004.1	119951	TGACTGTGAGTGTGACTGTG	Intergenic		G	C/
ACJE01000004.1	126616	AAGTGTTTGTGTTTGGATTC	Intergenic		T	C/
ACJE01000004.1	154659	ACGAATGGGTGCTGCGTATG	Intergenic		T	C/
ACJE01000004.1	156528	TCCGTAGTCGCGGGAGCACC	Synonymous variant	ASPNIDRAFT2_1181712	G	A/
ACJE01000004.1	157145	GAATAGACTTGTCATTTTCG	Intergenic		T	C/
ACJE01000004.1	157269	TGTATGCATACAGCCCATCA	Intergenic		A	C/
ACJE01000004.1	162564	TTCCATCTACGTAAGAGTAT	Intergenic		C	T/
ACJE01000004.1	170604	CAATATATATCTTGACACAT	Intergenic		T	A/
ACJE01000004.1	188307	GTTATCTCAATATGATGGTA	Intergenic		A	G/
ACJE01000004.1	198953	ACTTATCAGATTGAAGTGGG	Intergenic		A	C/
ACJE01000004.1	199942	TCGCTCTCGTCTGCTGTTCT	Synonymous variant	ASPNIDRAFT2_1149500	T	G/
ACJE01000004.1	200329	TGGCATTATCTTGATGATCG	Synonymous variant	ASPNIDRAFT2_1149500	C	A/
ACJE01000004.1	212151	TCAGACAGAAAGAAAGAAAG	Intergenic		A	C/
ACJE01000004.1	214302	ACGGTGAACGTATTGTTCAC	Synonymous variant	ASPNIDRAFT2_1181724	G	A/
ACJE01000004.1	218788	ACCGCCTCCATTGTAAGTGC	Synonymous variant	ASPNIDRAFT2_1170808	A	G/
ACJE01000004.1	218804	GTGCTTCCACCGGGATCCAT	Missense variant	ASPNIDRAFT2_1170808	C	T/
ACJE01000004.1	222647	GTCCGTACGCTGGCTACTAA	Synonymous variant	ASPNIDRAFT2_1204192	C	T/
ACJE01000004.1	250000	CTGGTAGACAAATATTGTTA	Missense variant	ASPNIDRAFT2_1131612	A	G/
ACJE01000004.1	261112	GTAGCACTCTAATGAGCCAT	Synonymous variant	ASPNIDRAFT2_1083218	T	C/
ACJE01000004.1	263144	TCCCATTAATGACGGCGCGG	Synonymous variant	ASPNIDRAFT2_1162086	T	A/
ACJE01000004.1	266043	TTCCGCCATTCTGGAGACAG	Missense variant	ASPNIDRAFT2_1116691	T	G/
ACJE01000004.1	271105	GCTACTTGACTACAAGAAGC	Synonymous variant	ASPNIDRAFT2_1116693	C	T/
ACJE01000004.1	271438	TCACATGGTGAAAATCGTTA	Synonymous variant	ASPNIDRAFT2_1116693	G	C/
ACJE01000004.1	271516	CCTCATCCAATACGCTGCAA	Synonymous variant	ASPNIDRAFT2_1116693	A	G/
ACJE01000004.1	271700	GGCGCCGACATCAACGAGCA	Missense variant	ASPNIDRAFT2_1116693	A	G/
ACJE01000004.1	271984	TTGGAGCCCGGAGACTACCG	Synonymous variant	ASPNIDRAFT2_1116693	G	A/
ACJE01000004.1	276030	GATCTAGAGTAGATGAAGAG	5' UTR variant	ASPNIDRAFT2_1116698	T	G/
ACJE01000004.1	299037	CTGGTACGATGCTTTGCCCG	Intergenic		T	C/
ACJE01000004.1	299043	CGATGCTTTGCCCGGTGGGA	Intergenic		G	T/
ACJE01000004.1	299051	TGCCCGGTGGGATGGCATAT	Intergenic		G	T/
ACJE01000004.1	299119	TGCCAATAGTAATGGCATAC	Intergenic		T	A/
ACJE01000004.1	301880	AGTTTTCTTGTTTCGGACCA	Missense variant	ASPNIDRAFT2_170954	G	T/
ACJE01000004.1	302261	AATAGACATTATAGCCCATC	Intergenic		T	C/
ACJE01000004.1	302340	GGAGGTCAGGGATGAAGTAC	Intergenic		G	A/
ACJE01000004.1	302353	GAAGTACCATACTAGTGTCG	Intergenic		T	C/
ACJE01000004.1	302741	CGAGTAGCCGAGCCTCCAAA	Intergenic		G	A/
ACJE01000004.1	302804	TTAAGAACCTTCTTCGACTA	Intergenic		T	A/
ACJE01000004.1	302805	TAAGAACCTTCTTCGACTAG	Intergenic		T	C/
ACJE01000004.1	302863	GGTCAGAGATTGTGAAAGAA	Intergenic		T	C/
ACJE01000004.1	302991	AGCCTACTCAAAGTAGTGTC	Intergenic		A	G/
ACJE01000004.1	303207	GTTGGACTTCGAGTAGAGAA	Intergenic		C	T/
ACJE01000004.1	303224	GAATTAGAGTGACTAAGACC	Intergenic		T	C/
ACJE01000004.1	303338	CAGACCAAGTTGGCTCACGG	Intergenic		T	C/
ACJE01000004.1	303345	AGTTGGCTCACGGTCCGCGG	Intergenic		A	T/
ACJE01000004.1	303360	CGCGGCCCAAGGTCCGACCA	Intergenic		A	T/
ACJE01000004.1	305807	CCGCAGAGTGTCAGTAACTC	Intergenic		G	A/
ACJE01000004.1	305849	ATCTGGATTGCTTCTTCCAT	Intergenic		G	A/
ACJE01000004.1	305882	AATCTCCTCGATTATTCCGT	Intergenic		G	A/
ACJE01000004.1	305996	TCCTAAACTGGTTGGAACTG	Intergenic		G	A/
ACJE01000004.1	306434	AAGTACCTTGCTAGGTCTCA	Intergenic		G	A/
ACJE01000004.1	306539	CACGGGTGATCAGTTTTCAT	Intergenic		T	C/
ACJE01000004.1	306544	GTGATCAGTTTTCATGATAT	Intergenic		T	G/
ACJE01000004.1	306554	TTCATGATATCTTACAAACA	Intergenic		T	A/
ACJE01000004.1	306556	CATGATATCTTACAAACACC	Intergenic		T	C/
ACJE01000004.1	307342	ACTGATGATGACTCAGCTGC	Missense variant	ASPNIDRAFT2_1204293	G	A/
ACJE01000004.1	307350	TGACTCAGCTGCAGCCGAAG	Synonymous variant	ASPNIDRAFT2_1204293	T	C/
ACJE01000004.1	307451	CACTGGCTCAAGGAAGTAGA	Intergenic		A	G/
ACJE01000004.1	307459	CAAGGAAGTAGAGTAAAAAG	Intergenic		A	G/
ACJE01000004.1	307473	AAAAAGAGTGATCGTATTAA	Intergenic		G	C/
ACJE01000004.1	307482	GATCGTATTAACCTTATCTT	Intergenic		A	G/
ACJE01000004.1	307730	TCCCCTCTTATTGGACTAAC	Intergenic		A	G/
ACJE01000004.1	307779	ACGGTCGGGGTTTGCATCAG	Intergenic		G	A/
ACJE01000004.1	307961	ATGCAATGAGTCTCCAAGCA	Intergenic		G	A/
ACJE01000004.1	308108	TGATTATACGTCATTTATAT	Intergenic		G	A/
ACJE01000004.1	308852	CTATCTGGACGCCTAAGTAT	Intergenic		C	A/
ACJE01000004.1	308875	TGGGAGCATGCTATACCTAG	Intergenic		G	T/
ACJE01000004.1	308890	CCTAGGCTATTATCCAGCCT	Intergenic		T	C/
ACJE01000004.1	309508	ACCGATACACAAATAGCTTA	Intergenic		C	T/
ACJE01000004.1	309517	CAAATAGCTTAGGCCAGCGT	Intergenic		T	C/
ACJE01000004.1	309656	TATTGCATCCAAATGAGCGA	Intergenic		C	T/
ACJE01000004.1	309661	CATCCAAATGAGCGATATCA	Intergenic		G	A/
ACJE01000004.1	309692	ATCTCGAGTTTCAGGATTCA	Intergenic		T	A/
ACJE01000004.1	309786	CGTGGCCCTCATCGCTTGTC	Intergenic		C	T/
ACJE01000004.1	309890	GTATATATTCGAATAAATAA	Intergenic		C	G/
ACJE01000004.1	309968	CCTAATCAATATAATGGCAG	Intergenic		T	C/
ACJE01000004.1	309991	AGAAGAGAAGCATCCGGCGG	Missense variant	ASPNIDRAFT2_170177	G	A/
ACJE01000004.1	309998	AAGCATCCGGCGGCGGAGAT	Synonymous variant	ASPNIDRAFT2_170177	G	A/
ACJE01000004.1	310042	AACAACGTAATCGACGAAGG	Missense variant	ASPNIDRAFT2_170177	A	C/
ACJE01000004.1	310051	ATCGACGAAGGAACAGCCTG	Missense variant	ASPNIDRAFT2_170177	G	A/
ACJE01000004.1	310198	TGGTAGGCAACCTTTACAAC	Missense variant	ASPNIDRAFT2_170177	A	G/
ACJE01000004.1	310309	ATATGAGATAGGGGAGGCCA	Missense variant	ASPNIDRAFT2_170177	A	G/
ACJE01000004.1	323066	GACGAACTGGGTCGTTCGGC	Missense variant	ASPNIDRAFT2_1181748	G	T/
ACJE01000004.1	323067	ACGAACTGGGTCGTTCGGCG	Missense variant	ASPNIDRAFT2_1181748	G	A/
ACJE01000004.1	323120	CGCCAGACCCTGTGCGCCTG	Intergenic		C	T/
ACJE01000004.1	323136	CCTGACCCACATATTCTTAG	Intergenic		C	T/
ACJE01000004.1	323140	ACCCACATATTCTTAGGACG	Splice region variant & intron variant	ASPNIDRAFT2_1181748	T	G/
ACJE01000004.1	323159	GCTGGTCGCGCGACCGGCAC	Missense variant	ASPNIDRAFT2_1181748	G	A/
ACJE01000004.1	323238	CAAATTCGTACGACCTAATC	Missense variant	ASPNIDRAFT2_1181748	A	G/
ACJE01000004.1	323243	TCGTACGACCTAATCGGCCT	Synonymous variant	ASPNIDRAFT2_1181748	C	T/
ACJE01000004.1	323249	GACCTAATCGGCCTGAAGAA	Missense variant	ASPNIDRAFT2_1181748	G	A/
ACJE01000004.1	323255	ATCGGCCTGAAGAACATGCG	Missense variant	ASPNIDRAFT2_1181748	A	G/
ACJE01000004.1	323291	ATGATACATGGTGCGCGTTG	Missense variant	ASPNIDRAFT2_1181748	G	A/
ACJE01000004.1	323302	TGCGCGTTGGCCATGTTCCG	Stop gained	ASPNIDRAFT2_1181748	G	A/
ACJE01000004.1	323470	GTATCTTGCTGTAGAAGAGC	Intergenic		T	C/
ACJE01000004.1	323961	CACTTTGCCTATGAGGTAGG	Intergenic		T	G/
ACJE01000004.1	324041	CAGGGGGGCATGTAGCGGTC	Synonymous variant	ASPNIDRAFT2_36452	A	G/
ACJE01000004.1	324119	AGAACCAATATCAGGGTCCG	Synonymous variant	ASPNIDRAFT2_36452	A	G/
ACJE01000004.1	324186	GAGCTGGTGTCCGAATTCGC	Missense variant	ASPNIDRAFT2_36452	T	C/
ACJE01000004.1	324204	GCGACGCCTGCTAAAGCAGT	Missense variant	ASPNIDRAFT2_36452	G	T/
ACJE01000004.1	324236	AGGAACACCGTTGCTCAGGG	Synonymous variant	ASPNIDRAFT2_36452	G	A/
ACJE01000004.1	324305	CCTGAGTCCATGTTCATGCG	Intergenic		A	G/
ACJE01000004.1	324306	CTGAGTCCATGTTCATGCGG	Intergenic		T	C/
ACJE01000004.1	324326	CTTGGAGAAGGAGATCCTTT	Intergenic		G	A/
ACJE01000004.1	324564	TGGACAGCGGGCCTTGGCTC	Intergenic		G	C/
ACJE01000004.1	324625	AGGAGAGGGTAGGGTCGTGA	Missense variant	ASPNIDRAFT2_36452	T	G/
ACJE01000004.1	324637	GGTCGTGAGGTGACTGGCGA	Missense variant	ASPNIDRAFT2_36452	G	A/
ACJE01000004.1	325058	GCGAGTTTCATGCACTCGCC	Intergenic		A	C/
ACJE01000004.1	325425	AAACACGACGAACCACCCTT	Missense variant	ASPNIDRAFT2_1204327	G	A/
ACJE01000004.1	325472	TATACTTCTTTATGCCTGAG	Synonymous variant	ASPNIDRAFT2_1204327	T	C/
ACJE01000004.1	325510	TTCTACGACAGGAACGGTTC	Synonymous variant	ASPNIDRAFT2_1204327	A	G/
ACJE01000004.1	325834	AATTCAGTTCGATAACCACG	Synonymous variant	ASPNIDRAFT2_1204327	C	T/
ACJE01000004.1	325953	AAAATGCAACTATTATGACA	Missense variant	ASPNIDRAFT2_1204327	C	T/
ACJE01000004.1	326143	TCATATCATGCTCCAAGAAG	Missense variant	ASPNIDRAFT2_1204327	G	A/
ACJE01000004.1	326159	GAAGGGCTCGAGTACTCATA	Missense variant	ASPNIDRAFT2_1204327	G	A/
ACJE01000004.1	326187	ATAGATTCACATTAGTTTTG	Missense variant	ASPNIDRAFT2_1204327	C	T/
ACJE01000004.1	326191	ATTCACATTAGTTTTGCTGC	Synonymous variant	ASPNIDRAFT2_1204327	A	G/
ACJE01000004.1	326220	ATGATAATCCGGGCACCTTA	Missense variant	ASPNIDRAFT2_1204327	C	T/
ACJE01000004.1	326279	GATGATAAACTGGATTCTTT	Synonymous variant	ASPNIDRAFT2_1204327	C	T/
ACJE01000004.1	326294	TCTTTACAACAGCCGCTAAC	Stop gained	ASPNIDRAFT2_1204327	C	T/
ACJE01000004.1	326304	AGCCGCTAACAGCTGTTGCT	Missense variant	ASPNIDRAFT2_1204327	C	T/
ACJE01000004.1	326325	GGGTCTTGTATTTATGCCTC	Missense variant	ASPNIDRAFT2_1204327	A	G/
ACJE01000004.1	326401	GCCAAAATGGAAGACAAGTT	Stop gained	ASPNIDRAFT2_1204327	G	A/
ACJE01000004.1	326404	AAAATGGAAGACAAGTTTCA	Synonymous variant	ASPNIDRAFT2_1204327	G	A/
ACJE01000004.1	326485	TGCAGCATCGGAGTATACAA	Synonymous variant	ASPNIDRAFT2_1204327	G	A/
ACJE01000004.1	326612	AATCTGACACCACATCATGA	Missense variant	ASPNIDRAFT2_1204327	C	G/
ACJE01000004.1	326728	ACATCTGGCGGGAGACCAAT	Synonymous variant	ASPNIDRAFT2_1204327	G	A/
ACJE01000004.1	326788	GTTTTACACCCAGAAATGTC	Synonymous variant	ASPNIDRAFT2_1204327	C	G/
ACJE01000004.1	327501	TGCACGCCTGCGCGTGAATG	Intergenic		G	A/
ACJE01000004.1	327560	TCTCAAGTACATGCAGGATC	Intergenic		C	A/
ACJE01000004.1	328165	TAAGTTATTATGGGACATGG	Intergenic		A	T/
ACJE01000004.1	328185	AAGTATCAGGCCAGAAGGAG	Intergenic		G	A/
ACJE01000004.1	328196	CAGAAGGAGATTTTCAGGAT	Intergenic		A	T/
ACJE01000004.1	328268	GTTCTGAAACCTAAATAGAA	Intergenic		C	T/
ACJE01000004.1	328276	ACCTAAATAGAAATAAGAAG	Intergenic		G	C/
ACJE01000004.1	414014	CTAGCCCACAGAGGAAGGCA	Missense variant	ASPNIDRAFT2_36425	A	C/
ACJE01000004.1	414728	ATAGCAGAGGCCTGCGCATG	Synonymous variant	ASPNIDRAFT2_36425	G	A/
ACJE01000004.1	423128	CACCGCGAGATCGAGGACTA	Missense variant	ASPNIDRAFT2_1156404	A	C/
ACJE01000004.1	439321	TCTATATCTGTCTGACTACT	Intergenic		G	C/
ACJE01000004.1	453720	AAATCCCCTTTCGTCAGCTA	Missense variant	ASPNIDRAFT2_1131674	T	A/
ACJE01000004.1	454025	TCCGATTGTTCCGTTTGATC	Synonymous variant	ASPNIDRAFT2_1131674	T	G/
ACJE01000004.1	469359	AGTGAGGTACGGGTTGCTTG	Synonymous variant	ASPNIDRAFT2_170838	C	T/
ACJE01000004.1	469362	GAGGTACGGGTTGCTTGTTG	Synonymous variant	ASPNIDRAFT2_170838	G	A/
ACJE01000004.1	470740	TGGTCGCGCTATCATCTCTT	Intergenic		T	G/
ACJE01000004.1	471275	ACTGACAATGCTGTAGGTCA	Splice region variant & intron variant	ASPNIDRAFT2_1082387	G	T/
ACJE01000004.1	471888	GGCTGGACGCATTGGTTTCC	Synonymous variant	ASPNIDRAFT2_1082387	C	T/
ACJE01000004.1	501068	AGGTACCGCATGATAATGTA	Intergenic		A	G/
ACJE01000004.1	502065	ATATAACCGTGTTAGCCTTA	Missense variant	ASPNIDRAFT2_1131693	T	G/
ACJE01000004.1	506212	TTTAGGAAGCCGTTGACCGC	Intergenic		C	A/
ACJE01000004.1	506820	GTTGACCTCAAGCCTTATAG	Intergenic		A	G/
ACJE01000004.1	512565	GAGCAAATAACTCACAGCAT	Splice region variant & intron variant	ASPNIDRAFT2_36389	A	C/
ACJE01000004.1	514414	GGGCTTAAGCTCCATTGAAG	3' UTR variant	ASPNIDRAFT2_1181781	C	T/
ACJE01000004.1	527065	CAGAGTCAAAGTTTGGATGG	Intergenic		A	C/
ACJE01000004.1	528624	CTGGAGATGACTCCAGCATA	Missense variant	ASPNIDRAFT2_1131701	A	G/
ACJE01000004.1	529969	GAAGCAGTCAGCATTAGTGA	Intergenic		A	G/
ACJE01000004.1	540607	ATCCTAAACGTGATATTTAC	Intergenic		G	T/
ACJE01000004.1	545307	GTACAGTCACCATAACACCT	Intergenic		C	T/
ACJE01000004.1	552461	GGTGCCAATTATGGCGAGAC	Synonymous variant	ASPNIDRAFT2_1170919	T	A/
ACJE01000004.1	558950	GTAAAGATGATCGAGGGATC	Intergenic		A	G/
ACJE01000004.1	563212	TGCAGAGAGGGGGAAAGCCT	Intergenic		G	T/
ACJE01000004.1	564516	GGCCATCATTCCCGATGCCT	Synonymous variant	ASPNIDRAFT2_1142077	T	C/
ACJE01000004.1	566257	CCGGGTTCTAGCACTTGCTG	Synonymous variant	ASPNIDRAFT2_1162140	A	G/
ACJE01000004.1	567532	TGCAGTTGCGCAGCACTCCT	Intergenic		G	T/
ACJE01000004.1	567656	ACTATTAGTGCTGAGATGAT	Intergenic		G	A/
ACJE01000004.1	574178	CATGTACACCAACGACTGGG	Synonymous variant	ASPNIDRAFT2_1116774	C	T/
ACJE01000004.1	596657	TCTTGGCGTCGATTTGTCAT	5' UTR premature start codon gain	ASPNIDRAFT2_1181798	C	T/
ACJE01000004.1	601174	CGTCTATGCTTTGGTGGCCC	Synonymous variant	ASPNIDRAFT2_1149581	T	C/
ACJE01000004.1	601952	AAGCTTGGCCTGCGGTGGGA	Synonymous variant	ASPNIDRAFT2_1149581	C	T/
ACJE01000004.1	608808	TCAATCATTTTGTTTTTCAT	Intergenic		T	C/
ACJE01000004.1	640201	CTCCTCCCCCGATGAGAAGA	Synonymous variant	ASPNIDRAFT2_1116789	C	T/
ACJE01000004.1	643862	GGATGCGGATGACTCTGCAG	Synonymous variant	ASPNIDRAFT2_1170951	T	C/
ACJE01000004.1	653042	CTATTCACTAATCATAAAAA	Intergenic		A	G/
ACJE01000004.1	656900	ACTGTCACTCCCGAGCATTC	Intergenic		C	T/
ACJE01000004.1	660873	GACATCCTCCCCGCATCAAG	Intergenic		C	T/
ACJE01000004.1	663009	GCCATTCTGTAGTCCTGGGA	Synonymous variant	ASPNIDRAFT2_1162161	T	C/
ACJE01000004.1	663087	AAATTTGAACTGGGGTGCGT	Synonymous variant	ASPNIDRAFT2_1162161	C	T/
ACJE01000004.1	664664	CTTGATTGACTTCTTCATTA	Synonymous variant	ASPNIDRAFT2_1181816	C	T/
ACJE01000004.1	669020	CTGCTTGCCTCAGTGGAACA	Intergenic		T	C/
ACJE01000004.1	669182	AACTGGTCTACAGCTGTCGA	Intergenic		A	G/
ACJE01000004.1	696572	GGAGGGGGGGGGTCGTGGAA	Intergenic		G	T/
ACJE01000004.1	701067	TATCTCCGGGAGTTCATACA	Intergenic		G	A/
ACJE01000004.1	711878	GTCGCAATTACAACTCCCGC	Synonymous variant	ASPNIDRAFT2_1181828	A	G/
ACJE01000004.1	711884	ATTACAACTCCCGCGCATGC	Synonymous variant	ASPNIDRAFT2_1181828	C	T/
ACJE01000004.1	712422	CGGAATCGCGGTCACGACGA	Synonymous variant	ASPNIDRAFT2_1181828	G	A/
ACJE01000004.1	725533	TTCCGTTCGAGCAATGGAGA	5' UTR variant	ASPNIDRAFT2_1142103	A	G/
ACJE01000004.1	740665	GCGACCTGGTTCAATTCGAG	Intergenic		T	C/
ACJE01000004.1	743659	CTCGTTTTTCCGGGTCACAA	Intergenic		C	T/
ACJE01000004.1	750065	CCATATCTTAATTTCATTTC	Intergenic		A	C/
ACJE01000004.1	751478	TTGACTGATAGATTGCATGT	Intergenic		A	T/
ACJE01000004.1	757336	TTTCTGGACGGCTTTTATGC	Intergenic		G	A/
ACJE01000004.1	768825	TGTATCTTCGGAATATGCCC	Synonymous variant	ASPNIDRAFT2_1131771	G	A/
ACJE01000004.1	769045	CATTCTGACAGCTGTTAGTT	Splice acceptor variant & intron variant	ASPNIDRAFT2_1131771	A	G/
ACJE01000004.1	786403	CCATAGGAGCTTGATGAGCA	Intron variant	ASPNIDRAFT2_1101218	C	A/
ACJE01000004.1	814782	AAAGACGCAGAGCCGAGAAA	Missense variant	ASPNIDRAFT2_1162196	G	T/
ACJE01000004.1	819752	CGGAAAGAGCTCTGCGAGGG	Missense variant	ASPNIDRAFT2_36289	C	A/
ACJE01000004.1	825060	GCCTCGGTTCCAGGTCATCA	Synonymous variant	ASPNIDRAFT2_1101241	C	T/
ACJE01000004.1	825108	GGTAGCAGCAAACACCGGCC	Synonymous variant	ASPNIDRAFT2_1101241	A	G/
ACJE01000004.1	827236	AGGGTTTCCAGGGTTTGTAA	Synonymous variant	ASPNIDRAFT2_1101241	A	G/
ACJE01000004.1	828207	AACTTCCACCCACACACTTC	Missense variant	ASPNIDRAFT2_1142138	C	T/
ACJE01000004.1	833406	TAGCTTATATTGATCTTGTC	Intergenic		T	A/
ACJE01000004.1	840189	AATGATGTTTAATGCCATTG	Intergenic		T	C/
ACJE01000004.1	852655	CTCTGTGGGACATCCAGGTA	Synonymous variant	ASPNIDRAFT2_1162204	A	G/
ACJE01000004.1	863069	TGTTCTTCATTTCAATGTCC	Missense variant	ASPNIDRAFT2_1181867	T	A/
ACJE01000004.1	896261	CGTGCTGAGGGTGTATGCGA	Synonymous variant	ASPNIDRAFT2_1171030	G	A/
ACJE01000004.1	929310	GTCGCAGCAAATCACCTCTT	Intergenic		A	G/
ACJE01000004.1	938438	GCGACCCTCGGCCTTCTGAC	Synonymous variant	ASPNIDRAFT2_1162226	G	A/
ACJE01000004.1	944842	CTGGTGCCCACTGAGGTTAG	Missense variant	ASPNIDRAFT2_1181890	A	G/
ACJE01000004.1	961093	TTTTTCTTTCTTTTTTTTTT	Intergenic		C	T/
ACJE01000004.1	962261	CCGGATCTCGCTCTCTCTCT	Intergenic		G	T/
ACJE01000004.1	962896	TCTCCTCTTCCCTTTCTCAG	Intergenic		C	T/
ACJE01000004.1	978929	CTCCGGCCCAATCCTGCTCA	Synonymous variant	ASPNIDRAFT2_1181899	A	G/
ACJE01000004.1	982022	TAAGCCTACCAGTTAGTTTG	Intergenic		C	T/
ACJE01000004.1	983957	CAAAGTCCCCGCCGCAAAGC	Synonymous variant	ASPNIDRAFT2_1181900	C	T/
ACJE01000004.1	984793	CATATATACAGAATAGGTAT	3' UTR variant	ASPNIDRAFT2_1181900	A	C/
ACJE01000004.1	985514	GTAGAGTTCGACGATGCCGA	Synonymous variant	ASPNIDRAFT2_1181901	G	A/
ACJE01000004.1	989908	TCCTTCTCTGTCCACTTCTC	Synonymous variant	ASPNIDRAFT2_1204790	G	T/
ACJE01000004.1	991678	CTGAATATTCCCTAACGTTC	Intergenic		C	A/
ACJE01000004.1	994594	GATCTTGTTCTCACCTGCAA	Synonymous variant	ASPNIDRAFT2_1101311	C	T/
ACJE01000004.1	1013350	CATGCACCCCACCTTCATAA	Synonymous variant	ASPNIDRAFT2_1156481	C	T/
ACJE01000004.1	1013584	TGATGTTCTGAAACACAAGG	Synonymous variant	ASPNIDRAFT2_1156481	G	A/
ACJE01000004.1	1019643	TCGGCCCCTTCTCCCTGGGC	Missense variant	ASPNIDRAFT2_1181912	T	C/
ACJE01000004.1	1020939	CCCTCCTCCGCCTCACTAAC	Missense variant	ASPNIDRAFT2_1156484	G	A/
ACJE01000004.1	1021364	GAGAATCATGTCCTGGGATA	Synonymous variant	ASPNIDRAFT2_1156484	G	A/
ACJE01000004.1	1021514	GATGCGGCGGTCGCTGGGGG	Synonymous variant	ASPNIDRAFT2_1156484	G	A/
ACJE01000004.1	1028495	ACTTATTCCAAACAGAATAA	Intergenic		A	T/
ACJE01000004.1	1055328	GCTTAAATGTCGTTATGCGT	Intergenic		T	C/
ACJE01000004.1	1055862	GTCGTGGATATGGATGATTC	Intergenic		A	G/
ACJE01000004.1	1088857	GGTTTTTGATTTTTGATTTT	Intergenic		T	G/
ACJE01000004.1	1098180	GATAGAGATAGATGATAGCA	Intergenic		A	G/
ACJE01000004.1	1104421	GGAAAACTCAGTACGCACAT	Intergenic		A	C/
ACJE01000004.1	1112236	TGTCAGATAGAGGTATCAAG	Intergenic		G	A/
ACJE01000004.1	1123464	GGCCCCTTAAGGCAGAGGAG	Missense variant	ASPNIDRAFT2_1171100	A	T/
ACJE01000004.1	1124693	GGACACCTTGTCGGCAAGAA	Synonymous variant	ASPNIDRAFT2_1171100	G	A/
ACJE01000004.1	1128192	CATTACAGCGACGGGCTAGA	Synonymous variant	ASPNIDRAFT2_1181938	G	A/
ACJE01000004.1	1136574	AGGATTTGTGGGGCATTGTA	Intergenic		G	T/
ACJE01000004.1	1142050	CATTGAGCACCTTGATGACC	Synonymous variant	ASPNIDRAFT2_1006682	C	T/
ACJE01000004.1	1151733	GGGCCACAAGGAGCGTCTGC	Synonymous variant	ASPNIDRAFT2_1162283	G	A/
ACJE01000004.1	1156846	TGCGCGGAAGGGTTGGGGCC	Intergenic		G	T/
ACJE01000004.1	1159419	TACTGTGGCTGGTCAGCACC	Intergenic		T	C/
ACJE01000004.1	1159476	ACTTCTACTCTGAGGTGTTC	Intergenic		C	T/
ACJE01000004.1	1159811	CCCTTGGAGCGTATCATTGG	Intergenic		C	A/
ACJE01000004.1	1159812	CCTTGGAGCGTATCATTGGG	Intergenic		G	T/
ACJE01000004.1	1162454	TGAAGCATCCATCAGGGTCA	Synonymous variant	ASPNIDRAFT2_1162285	C	T/
ACJE01000004.1	1166782	GATTCTGAGGGTCGCGACTT	Intergenic		G	A/
ACJE01000004.1	1190206	AAATCAAATGAAAATAGAAT	Intergenic		G	A/
ACJE01000004.1	1190210	CAAATGAAAATAGAATTTAT	Intergenic		A	T/
ACJE01000004.1	1191550	GAGTGCAGCCTAGTCTACTG	Intergenic		C	T/
ACJE01000004.1	1206420	CAGTTTTATGGTGTTTCGTT	Intergenic		G	A/
ACJE01000004.1	1218808	AAAAAACCCCCCCTTCAATT	Intergenic		C	T/
ACJE01000004.1	1222963	CCTTTCAGATCATGGTCAGT	Intergenic		T	C/
ACJE01000004.1	1224061	AGTTATGGGTACAGAAAGCT	Intergenic		T	C/
ACJE01000004.1	1231469	ATTAGTTACTACCTGCTCCG	Intergenic		T	G/
ACJE01000004.1	1261063	CCAGAAGATCTTGGGTGACT	Synonymous variant	ASPNIDRAFT2_1101442	C	A/
ACJE01000004.1	1284963	AGACCAATTTAGTCAGGGGA	Intergenic		T	G/
ACJE01000004.1	1286677	AAAAAAAAATTAAAATTCCC	Intergenic		T	A/
ACJE01000004.1	1288940	ATCCATCCCATTCGATTCAG	Intron variant	ASPNIDRAFT2_36150	A	C/
ACJE01000004.1	1293068	TATTTTTTTTCATGACCCAG	Intergenic		T	C/
ACJE01000004.1	1315034	AGCCACGGGAATAGATGAAG	Intergenic		A	G/
ACJE01000004.1	1315293	GCTCCTTCTTTAGGGTTGTT	Splice region variant & intron variant	ASPNIDRAFT2_1171151	T	G/
ACJE01000004.1	1319704	AGACGTGAAAGATGTCAAAT	Intergenic		A	T/
ACJE01000004.1	1320491	ATAGTAGGCGGACGTGGCGG	Synonymous variant	ASPNIDRAFT2_1162319	G	A/
ACJE01000004.1	1321775	CGATTCGTCATAATCGTGTG	Synonymous variant	ASPNIDRAFT2_1162319	A	G/
ACJE01000004.1	1322376	TGGCACCAGACATGCAGCTT	Missense variant	ASPNIDRAFT2_1162319	A	G/
ACJE01000004.1	1323934	AGGAGCTAAATATGGCAACT	5' UTR variant	ASPNIDRAFT2_1101453	A	C/
ACJE01000004.1	1334543	AGAAAAAAAAAAAAAAAAAA	Intergenic		A	G/
ACJE01000004.1	1337296	AAAAAAAAATAAAAAAAGAG	Intergenic		T	G/
ACJE01000004.1	1337550	AGAGGAATAGGGGAGGGACG	Intergenic		G	A/
ACJE01000004.1	1344519	GAATGGGGTGTGTGGGAGTG	Synonymous variant	ASPNIDRAFT2_1142285	G	T/
ACJE01000004.1	1344593	GTGGTGCGGGGGGGAGGTTT	Missense variant	ASPNIDRAFT2_1142285	G	A/
ACJE01000004.1	1361264	CATATGGGGAAAACGGGTGA	3' UTR variant	ASPNIDRAFT2_1142290	A	G/
ACJE01000004.1	1362494	AAATAAAAAACAAAAAAAGT	Intergenic		A	C/
ACJE01000004.1	1372942	GTCACCACCTTAGCCTTTTT	Intergenic		T	C/
ACJE01000004.1	1389546	GAGATGGATTAATGCCATGT	Intergenic		T	C/
ACJE01000004.1	1403401	CCCGAAGAGCGATAGTGCGA	Intergenic		C	A/
ACJE01000004.1	1429121	CTGGAAGAGCGTGTGAAGGA	Intergenic		C	A/
ACJE01000004.1	1433996	CCTCGCGGTGTAGGCGGACT	Missense variant	ASPNIDRAFT2_1182021	G	A/
ACJE01000004.1	1436417	TAAGTCGAATCCGGCAACTC	Intergenic		T	C/
ACJE01000004.1	1438808	TTCATCAATAACTCTGATAG	Intergenic		A	G/
ACJE01000004.1	1450145	TTTTTTTTTTTTTTTTTTTT	3' UTR variant	ASPNIDRAFT2_1101496	T	A/
ACJE01000004.1	1486564	CTATGGAACGCCTGAGAGCC	Intergenic		G	T/
ACJE01000004.1	1487093	GCCACCCATTATGCAGAATA	Synonymous variant	ASPNIDRAFT2_1156548	T	G/
ACJE01000004.1	1513857	ATACCTCCCCCCATCCACCC	3' UTR variant	ASPNIDRAFT2_1156550	C	A/
ACJE01000004.1	1514247	GAGCAGGGAGGTGAGGGGGA	Synonymous variant	ASPNIDRAFT2_1142325	G	A/
ACJE01000004.1	1518790	CTCCTTCGCCTTACGCTTTT	Synonymous variant	ASPNIDRAFT2_1131990	C	T/
ACJE01000004.1	1545832	TGTCAAGTTTCCTTCCTTCT	Intergenic		T	C/
ACJE01000004.1	1549168	CCTTAGAGCCTCCTTAATAA	Synonymous variant	ASPNIDRAFT2_1205278	C	T/
ACJE01000004.1	1549174	AGCCTCCTTAATAACAGCGG	Synonymous variant	ASPNIDRAFT2_1205278	A	G/
ACJE01000004.1	1575815	GATGATATCGATGAGTTTCG	Missense variant	ASPNIDRAFT2_1117147	G	A/
ACJE01000004.1	1576368	GCAACCATAGCTTAGTAGAC	Intergenic		G	A/
ACJE01000004.1	1597677	GACGGGACGAGCGTGGCCGA	Synonymous variant	ASPNIDRAFT2_1156564	A	G/
ACJE01000004.1	1600195	CATATAGGAGCAAATGATAA	3' UTR variant	ASPNIDRAFT2_1142354	G	A/
ACJE01000004.1	1605407	CCCCTCATCGATTATGGCAA	Synonymous variant	ASPNIDRAFT2_1083194	G	A/
ACJE01000004.1	1661939	GTTCAACGCAGACAGTCAAC	Synonymous variant	ASPNIDRAFT2_1205377	A	G/
ACJE01000004.1	1675657	CGATTCCTCCCCCCCTCGAC	Intergenic		C	T/
ACJE01000004.1	1676796	GTTTACGTGTTTGTGGGGTT	Intergenic		T	A/
ACJE01000004.1	1682252	TCCGATGGGGGAAAAAAAGC	3' UTR variant	ASPNIDRAFT2_1101582	G	A/
ACJE01000004.1	1682355	CTTCACAATATGGTATGGTA	Intergenic		A	C/
ACJE01000004.1	1689631	TCCCTCCCCCTCCCCCATAA	Intergenic		C	T/
ACJE01000004.1	1689727	CCCCAACAACTTCCTACACA	Synonymous variant	ASPNIDRAFT2_1156575	C	T/
ACJE01000004.1	1691175	GCAGCAGTCAAGTTAATTCC	Intergenic		A	G/
ACJE01000004.1	1691833	GATAACACTCTCGATAGTAC	Intergenic		C	T/
ACJE01000004.1	1714159	GAGCCCCCGGCATCCAAACC	Missense variant	ASPNIDRAFT2_1162429	G	T/
ACJE01000004.1	1723929	CCGGACATTATATGCCCAAC	Missense variant	ASPNIDRAFT2_36017	A	C/
ACJE01000004.1	1729525	CGGCTCCAAAACCTTCAACT	Synonymous variant	ASPNIDRAFT2_1182109	A	G/
ACJE01000004.1	1729720	TGGAGAGCAAGCAGCGTAGA	Synonymous variant	ASPNIDRAFT2_1182109	A	C/
ACJE01000004.1	1739699	GTAAGACAGACTCACTAGTT	Intergenic		A	G/
ACJE01000004.1	1740287	CTTCTAACAGGAACAACACA	Intergenic		G	A/
ACJE01000004.1	1747161	CACCACTTTCAGAGGTCCGC	Stop gained	ASPNIDRAFT2_51907	C	T/
ACJE01000004.1	1751351	CTACTATCCGAGATGCACGA	Missense variant	ASPNIDRAFT2_1182116	G	A/
ACJE01000004.1	1751605	GATTAGTACTGGGATTCGGG	Synonymous variant	ASPNIDRAFT2_1182116	T	C/
ACJE01000004.1	1757506	GTCTGCGACCTCACTCAACG	Missense variant	ASPNIDRAFT2_1162442	C	T/
ACJE01000004.1	1758388	TATATATATCTCTCTCCAGA	3' UTR variant	ASPNIDRAFT2_1162442	C	A/
ACJE01000004.1	1782789	AGTGAGGTCGGCTCACTACG	Missense variant	ASPNIDRAFT2_1182124	G	A/
ACJE01000004.1	1782908	CACAGCCAGTGTAATCAATG	Synonymous variant	ASPNIDRAFT2_1182124	T	C/
ACJE01000004.1	1784969	ACTATCCAGTCCATACGAGG	Synonymous variant	ASPNIDRAFT2_1083446	T	C/
ACJE01000004.1	1787676	ATGAGAGGAGAGTCCAGACA	Missense variant	ASPNIDRAFT2_1083446	G	C/
ACJE01000004.1	1790140	TCTTACCGGCGGCTTTAATG	Synonymous variant	ASPNIDRAFT2_1083446	C	T/
ACJE01000004.1	1790482	TGTGAAACACACCAAAGCCC	Synonymous variant	ASPNIDRAFT2_1083446	C	T/
ACJE01000004.1	1793138	CCAATATGCTATGGGTTGGC	Intergenic		T	C/
ACJE01000004.1	1795993	CTGATGGCGATTTTTTGTGG	3' UTR variant	ASPNIDRAFT2_1142397	A	T/
ACJE01000004.1	1814273	TCTACCATAATCAGCACACG	Intergenic		A	G/
ACJE01000004.1	1826181	ATTGTTCTCAATAGCGTCGA	Synonymous variant	ASPNIDRAFT2_1162459	A	G/
ACJE01000004.1	1849883	GGACGAAGCAAACCCTGACA	Synonymous variant	ASPNIDRAFT2_1182144	A	C/
ACJE01000004.1	1857051	TGGTCCTTCTAGGGCAGCAA	Synonymous variant	ASPNIDRAFT2_1182148	T	C/
ACJE01000004.1	1858747	ATGGGTAGCTGACACCAATG	Synonymous variant	ASPNIDRAFT2_1117275	T	C/
ACJE01000004.1	1874943	CTCAATCATAAATGGTAAAT	Intergenic		A	C/
ACJE01000004.1	1879860	AGAATCAACAAGGCTCAGCC	Synonymous variant	ASPNIDRAFT2_1101681	A	G/
ACJE01000004.1	1880761	CCAGAAGTACTGGTTGAGGC	Missense variant	ASPNIDRAFT2_1101681	C	T/
ACJE01000004.1	1894365	AACAACTTAAACTAAAGCTA	Intergenic		A	G/
ACJE01000004.1	1894378	AAAGCTAAAAACTGTTGACA	Intergenic		A	G/
ACJE01000004.1	1905197	AGCGCATTGGTTTCGTGCTC	Intergenic		G	T/
ACJE01000004.1	1906762	TGTATGTTGACACAATATTA	Intergenic		A	G/
ACJE01000004.1	1910358	GTAATGTGTTTTCGGCTGAC	Intergenic		T	C/
ACJE01000004.1	1912375	CATCATTAGTCGGTTTTTCC	Missense variant	ASPNIDRAFT2_1117305	T	C/
ACJE01000004.1	1913807	TATTTTATCGACTGGCATTA	Intergenic		G	A/
ACJE01000004.1	1920105	TGTGCAGGTACTTCCTCATC	Missense variant	ASPNIDRAFT2_1082982	A	T/
ACJE01000004.1	1923679	TCCTGCCCGTCCCAGCGGAT	Synonymous variant	ASPNIDRAFT2_1156616	T	C/
ACJE01000004.1	1923683	GCCCGTCCCAGCGGATCCAG	Missense variant	ASPNIDRAFT2_1156616	A	G/
ACJE01000004.1	1925599	TGCTTGTGGCGCTGAGTGGC	Synonymous variant	ASPNIDRAFT2_1156616	C	A/
ACJE01000004.1	1926993	CTCAGACTAGATATTCCCAA	Intergenic		G	A/
ACJE01000004.1	1932716	GTCCGGTGCGATCTCGTGCA	Synonymous variant	ASPNIDRAFT2_1162500	G	A/
ACJE01000004.1	1952703	CAGTACTAACATCACCCCTG	Intergenic		C	A/
ACJE01000004.1	1955160	TTTCTCCGTCAAAAGAACTG	Missense variant	ASPNIDRAFT2_1149798	C	G/
ACJE01000004.1	1958658	GGAAGGCACTGTTACCTATA	Intergenic		T	G/
ACJE01000004.1	1960395	TTTCAATGGGGCAGCTGGGA	Synonymous variant	ASPNIDRAFT2_1182184	G	A/
ACJE01000004.1	1964281	AGTATATCGAATCATCCATC	Intergenic		A	G/
ACJE01000004.1	1969753	TTGGACCTTTTGGAATCCCG	Synonymous variant	ASPNIDRAFT2_1082102	T	C/
ACJE01000004.1	1973010	CCTCATCGCCCTGCGCCAAT	Intergenic		C	T/
ACJE01000004.1	1973965	AGTTCCCTGTCTTGCCCTAG	Intergenic		T	C/
ACJE01000004.1	1988611	TCAGAGGACCCAGGAAGTGG	Intergenic		C	T/
ACJE01000004.1	1988615	AGGACCCAGGAAGTGGGTTC	Intergenic		G	A/
ACJE01000004.1	1996666	CAGGTGCTTTGGTCGATTGG	Intergenic		T	G/
ACJE01000004.1	1997213	CTTGACTAGTAGTTATGTAG	Intergenic		T	G/
ACJE01000004.1	1997319	ATGTGGGTCGCTCGTCCGCC	Intergenic		G	A/
ACJE01000004.1	2027106	TTCTATAATTCTGAGTCTAC	Intergenic		T	G/
ACJE01000004.1	2032146	TTCAAAAAAGAAAGCGGCAT	Missense variant	ASPNIDRAFT2_1101733	G	A/
ACJE01000004.1	2048299	AACGTGCCACGGATGCAGAG	Intergenic		C	T/
ACJE01000004.1	2048589	CAGCCATATTATGGAGTGCT	Intergenic		T	C/
ACJE01000004.1	2048904	TGGGACGTCAGTGTCGACAT	Intergenic		A	G/
ACJE01000004.1	2053734	GCCCACGGATGGGATCCGCT	Intergenic		T	C/
ACJE01000004.1	2065104	AAGAGACATTAGCCGGGAGA	Synonymous variant	ASPNIDRAFT2_1171407	T	G/
ACJE01000004.1	2068975	GAAGGTGGGAGGTGGTGGTG	Synonymous variant	ASPNIDRAFT2_1182206	A	T/
ACJE01000004.1	2070523	TCTCTCTGCTCCCGGAAGCA	Synonymous variant	ASPNIDRAFT2_1171409	T	C/
ACJE01000004.1	2075689	ACAGTCGCGAAGACGCGTGA	Intergenic		A	C/
ACJE01000004.1	2084416	CAGGCTCCTCGAGGGACGAT	Intergenic		C	T/
ACJE01000004.1	2095982	TCGACTGTTGTGCAGGGCCT	Intergenic		G	A/
ACJE01000004.1	2097947	GTTAATATCTGTTTTGACTT	Intergenic		T	G/
ACJE01000004.1	2114038	GCCCCTTTCGAGTCAGATTG	Missense variant	ASPNIDRAFT2_1182220	G	A/
ACJE01000004.1	2119877	TTCTTCCTCCTCTCCCTCTC	5' UTR variant	ASPNIDRAFT2_1101772	C	T/
ACJE01000004.1	2120344	GGACTCCAAATCCGAGGAAG	Synonymous variant	ASPNIDRAFT2_1101772	A	G/
ACJE01000004.1	2142990	CGGGCCAGGAGGAGAGGTCG	Missense variant	ASPNIDRAFT2_1182232	A	C/
ACJE01000004.1	2143771	TCATTCCACATCCATCAACC	Intergenic		A	C/
ACJE01000004.1	2150274	GGAAACTACTGTCCCAAACT	Intergenic		T	C/
ACJE01000004.1	2152474	GTACATTACTGGTGAATCCT	Intergenic		T	C/
ACJE01000004.1	2185931	TTGAGAAATGCAGCTGATTT	Missense variant	ASPNIDRAFT2_1156650	G	A/
ACJE01000004.1	2187198	ATTGGCCGCGATGATTGTAC	Missense variant	ASPNIDRAFT2_1182246	G	A/
ACJE01000004.1	2187467	TCAGCATGGAGCGTGTGTCG	Synonymous variant	ASPNIDRAFT2_1182246	A	G/
ACJE01000004.1	2205396	CAGAAGAAGAGCCGTAAAAT	Missense variant	ASPNIDRAFT2_1171455	A	G/
ACJE01000004.1	2206595	ACTTTCTTTAAAGGCTCATC	Missense variant	ASPNIDRAFT2_1171455	A	G/
ACJE01000004.1	2211319	CTGGGGTGGCCTGGTTGCCT	Missense variant	ASPNIDRAFT2_1149834	C	G/
ACJE01000004.1	2212171	ATCATCAACAACCATTCTCT	Intergenic		A	C/
ACJE01000004.1	2220393	CCGTGCATATCTACGCAGTA	Intergenic		T	A/
ACJE01000004.1	2228804	AAACGCTTCGCCACACCAAA	Synonymous variant	ASPNIDRAFT2_1171462	G	T/
ACJE01000004.1	2239695	GGTTTGCCCGTACTGTCAAC	Missense variant	ASPNIDRAFT2_1117419	G	A/
ACJE01000004.1	2241042	CCGGTAGTCACAGCGAGAGG	Missense variant	ASPNIDRAFT2_1117419	A	G/
ACJE01000004.1	2242316	TGCTTGGTATGGTTCCTTTG	Splice region variant & intron variant	ASPNIDRAFT2_1182253	T	C/
ACJE01000004.1	2244695	CGGCTGGTTTACGGTAAGAT	Intergenic		T	G/
ACJE01000004.1	2253283	ACACTGGGGCACTACTAGCG	Missense variant	ASPNIDRAFT2_1101821	C	T/
ACJE01000004.1	2256785	TCTCTGAGAGTAAAATTATC	Intergenic		G	A/
ACJE01000004.1	2261061	GAAGTCATTGGCTTGTTTGC	Synonymous variant	ASPNIDRAFT2_1142518	G	C/
ACJE01000004.1	2264512	CCACTGGGTGGAGGGTGTCT	Intergenic		G	A/
ACJE01000004.1	2276871	ATGGAACAAAATCATTGGTG	Missense variant	ASPNIDRAFT2_1142522	A	C/
ACJE01000004.1	2283924	GGGAAATGGAGGAGATGGAG	Intergenic		A	T/
ACJE01000004.1	2286573	ACCTCCACAAACCAATCTAA	Missense variant	ASPNIDRAFT2_51836	A	G/
ACJE01000004.1	2287733	TGGTATGGGTTTTTATCGTT	Intergenic		T	A/
ACJE01000004.1	2290472	TGATCCAAAAACCCCATAGC	Missense variant	ASPNIDRAFT2_1162587	A	T/
ACJE01000004.1	2314110	TGACGTCTTGCTCAGACAAC	Missense variant	ASPNIDRAFT2_35817	G	T/
ACJE01000004.1	2350460	CTATCATCCATGGGCTCTCC	Intergenic		A	T/
ACJE01000004.1	2360419	CCCACACCATCCGTATCCAT	Intergenic		T	C/
ACJE01000004.1	2360873	GGTTGGGGGTTTCGGAGATT	Intergenic		T	C/
ACJE01000004.1	2362868	CGTCGCATTTCGAAGGAATT	Synonymous variant	ASPNIDRAFT2_1149855	T	G/
ACJE01000004.1	2370018	TTGGAAGCTAGAGGAGATCA	5' UTR variant	ASPNIDRAFT2_1142552	A	C/
ACJE01000004.1	2373877	TCTTCGGGATCTTTGTAGTG	Intergenic		T	A/
ACJE01000004.1	2380118	TGCCCCGGCTGCCGAGACTA	Synonymous variant	ASPNIDRAFT2_1171510	T	C/
ACJE01000004.1	2390199	GCATCAAGACACACAATAAA	Intergenic		C	G/
ACJE01000004.1	2390700	GAGGGAGGCGAGTAATAGCG	3' UTR variant	ASPNIDRAFT2_1205997	G	A/
ACJE01000004.1	2393171	GGATCAATTTAATTGATCCA	Intergenic		T	C/
ACJE01000004.1	2393265	AAAAAAAAAAAAAAAGAAAA	Intergenic		A	G/
ACJE01000004.1	2395288	CATGGACAATCGATCGAGCC	Intergenic		T	C/
ACJE01000004.1	2399874	GTATGTTATCGTGGGCACTG	Intergenic		C	T/
ACJE01000004.1	2408314	AAACTCCATTTGGCTACTTC	Intergenic		T	A/
ACJE01000004.1	2417567	CTTAATGTATCACGTTTTGC	Intergenic		T	C/
ACJE01000004.1	2454472	AATAGGGAAGGGGCGATTTT	Intergenic		G	T/
ACJE01000004.1	2456050	ATAATCATATATGAGGGTCC	Intergenic		T	A/
ACJE01000004.1	2464066	GGTCCACGGATATAACAGAC	Intergenic		A	T/
ACJE01000004.1	2468580	ACCGTCAACTGTCCATCCAG	Missense variant	ASPNIDRAFT2_1132303	T	C/
ACJE01000004.1	2470843	GTGGTATACATTCGGGGCGA	Synonymous variant	ASPNIDRAFT2_1101889	A	G/
ACJE01000004.1	2485808	GAAGGATCCGAAGTGGGTGT	Synonymous variant	ASPNIDRAFT2_1162636	G	A/
ACJE01000004.1	2491047	CCACCCATAAAACGATGGTC	Intergenic		A	G/
ACJE01000004.1	2491325	AGGTATGTCGCTTTTATGCG	Splice region variant & intron variant	ASPNIDRAFT2_1206069	G	A/
ACJE01000004.1	2491334	GCTTTTATGCGTTGACATGG	Intergenic		C	T/
ACJE01000004.1	2492932	GGCCGAGAGGTATTGTTCGA	Missense variant	ASPNIDRAFT2_1156689	G	T/
ACJE01000004.1	2495523	CCTTGATAATGCCGGCAAAA	Synonymous variant	ASPNIDRAFT2_170105	T	C/
ACJE01000004.1	2514061	GAACTTCACCGCCAATATCA	Synonymous variant	ASPNIDRAFT2_1156695	C	T/
ACJE01000004.1	2514824	ACTCAACACAAGTGAATCCT	Intergenic		A	C/
ACJE01000004.1	2523999	ACCAGACCAGGGTCCGGAGT	Missense variant	ASPNIDRAFT2_1101920	G	A/
ACJE01000004.1	2529393	GTTTAACCGGATTTACCCCT	Missense variant	ASPNIDRAFT2_1132328	G	T/
ACJE01000004.1	2530841	ACTACCCGACGCCGGAGTAT	Synonymous variant	ASPNIDRAFT2_1182343	C	T/
ACJE01000004.1	2531682	GCGAGCCCAAACAGCCACAT	Synonymous variant	ASPNIDRAFT2_1182343	A	G/
ACJE01000004.1	2536904	GCTGTATGCTTTGGACAGGC	Synonymous variant	ASPNIDRAFT2_1101931	T	C/
ACJE01000004.1	2538307	TAGCTGGAGCGAAATTGAGA	Missense variant	ASPNIDRAFT2_1101931	C	T/
ACJE01000004.1	2541045	TTGCAGCAACTGCTGTCAAG	Intergenic		C	T/
ACJE01000004.1	2541333	AGTATCTGGAATGAATGTGA	Intergenic		A	G/
ACJE01000004.1	2561202	CGCTCGCGACGAGCAAAAGC	Synonymous variant	ASPNIDRAFT2_1171575	C	T/
ACJE01000004.1	2562567	TAACCAGTCGCAGGACTTCA	Splice region variant & intron variant	ASPNIDRAFT2_1171575	G	A/
ACJE01000004.1	2568065	ACGAATGGGCTTGATAGGCG	Synonymous variant	ASPNIDRAFT2_1117550	C	T/
ACJE01000004.1	2570892	CAGAACATGCGGTGATTACC	Intergenic		C	A/
ACJE01000004.1	2572816	ATTGAGTTGTTGCGTAGTTA	Intergenic		T	A/
ACJE01000004.1	2576030	GCATACCTCAAACAACAAGA	Intergenic		A	G/
ACJE01000004.1	2577668	CGTACCCCAGACCCTCCACC	Intergenic		G	A/
ACJE01000004.1	2578631	ATCGGACGCCGCTAAACTCT	Synonymous variant	ASPNIDRAFT2_1132344	C	T/
ACJE01000004.1	2578926	AAATGATCAGCAGGAAAAGC	Synonymous variant	ASPNIDRAFT2_1132344	G	A/
ACJE01000004.1	2602179	GATCAACAGGAGAGGGAGGG	5' UTR variant	ASPNIDRAFT2_1008733	G	A/
ACJE01000004.1	2602463	GGAATGCCACCCCCGCCAAT	Intergenic		C	A/
ACJE01000004.1	2606499	TGGAGTCGTGGAAGGTTGGG	Synonymous variant	ASPNIDRAFT2_1171588	G	A/
ACJE01000004.1	2610741	CATTTCCCATACGCTAGACT	Intergenic		T	A/
ACJE01000004.1	2620563	GGGGGCGTTGCCGGTTCGCG	Synonymous variant	ASPNIDRAFT2_1182362	G	A/
ACJE01000004.1	2620668	GGATGATATTGTTTCTCAGC	Synonymous variant	ASPNIDRAFT2_1182362	T	C/
ACJE01000004.1	2626994	TTTTTTTTTAACCCTTACCA	Intergenic		A	T/
ACJE01000004.1	2647600	TGTATATGTCCTCGATGAGC	Intergenic		C	A/
ACJE01000004.1	2651198	AATGTACACTATTAAGAGCT	Intergenic		T	C/
ACJE01000004.1	2658180	CAGTCCCATCTCCACTGCTC	Missense variant	ASPNIDRAFT2_1101967	C	T/
ACJE01000004.1	2664853	CGTAGCGGCGCCGACACGTA	Synonymous variant	ASPNIDRAFT2_1182372	G	A/
ACJE01000004.1	2665494	GTTGATAATGTCATCTATGA	Synonymous variant	ASPNIDRAFT2_1182372	G	A/
ACJE01000004.1	2698149	AAACTGACACGAGAGGTGCA	Splice region variant & intron variant	ASPNIDRAFT2_1156725	C	A/
ACJE01000004.1	2699466	TCAGATCCCACAATCTAGTG	Intergenic		A	G/
ACJE01000004.1	2710021	AACTTCCACGGCCATGCAAG	Intergenic		G	T/
ACJE01000004.1	2737543	AACGTTTATTTTCGATATAT	3' UTR variant	ASPNIDRAFT2_1162703	T	C/
ACJE01000004.1	2741672	TTGCAGCTTCTGCACCCCAC	Synonymous variant	ASPNIDRAFT2_1162705	C	T/
ACJE01000004.1	2744801	AACAATCAAAGCCAAGCTCT	Missense variant	ASPNIDRAFT2_1117649	A	G/
ACJE01000004.1	2745244	AGTTCCTGGGATGCGGCGCG	Intergenic		G	A/
ACJE01000004.1	2751446	GAAATCATATTCCTATGTAG	Intergenic		T	C/
ACJE01000004.1	2751661	ATGTTTGTTAAAATAAAAGC	Intergenic		A	G/
ACJE01000004.1	2768686	GGCTTGGTTGTGAGATCTGT	Missense variant	ASPNIDRAFT2_1182401	G	T/
ACJE01000004.1	2790015	AGGGGAGTCATAGCAGAGAC	Synonymous variant	ASPNIDRAFT2_1171645	A	G/
ACJE01000004.1	2790643	CATGGCACAGCCCCCTGAAA	Intergenic		G	A/
ACJE01000004.1	2807213	TTTGATCTCAGAGGCACATC	Synonymous variant	ASPNIDRAFT2_1132415	A	G/
ACJE01000004.1	2812960	CTTCCCGTCTGGATATCCCA	Synonymous variant	ASPNIDRAFT2_1117687	T	G/
ACJE01000004.1	2818785	TAGCTTCTGTCTTCGACAAC	Intergenic		T	C/
ACJE01000004.1	2820754	TTTGTCTTTGCCCCCCTCCG	Intergenic		G	A/
ACJE01000004.1	2844312	AGGATGGGGAAGATACGAAG	Missense variant	ASPNIDRAFT2_1117704	A	G/
ACJE01000004.1	2845558	GAGTCCCATGGTAGAGGGGT	Intergenic		G	A/
ACJE01000004.1	2846810	TTCGTTGATAAACTCCGTGT	Intergenic		A	C/
ACJE01000004.1	2853845	CCTTAACCATTCAACGCCTC	Intergenic		T	C/
ACJE01000004.1	2874109	GGTCTCTCGAGCTTCGTTCA	Synonymous variant	ASPNIDRAFT2_1149975	A	G/
ACJE01000004.1	2882972	CTAAAGTAGCGCTTACATGA	Intergenic		C	T/
ACJE01000004.1	2883453	GAACAGCAGCCCGAGGGCTA	Synonymous variant	ASPNIDRAFT2_1162736	C	T/
ACJE01000004.1	2894311	CCAAGACTATTTACTTTCTG	Missense variant	ASPNIDRAFT2_1083010	T	G/
ACJE01000004.1	2903285	GGCACAAACGTTGGCTTGGA	Intergenic		G	C/
ACJE01000004.1	2908518	GTTTAATGTTATTGAAACAA	3' UTR variant	ASPNIDRAFT2_1102124	T	C/
ACJE01000004.1	2909278	CAGCTCCACCCGCTGGCCGC	Synonymous variant	ASPNIDRAFT2_1082121	C	A/
ACJE01000004.1	2918927	GACTCCGTTAACGATAATAG	Synonymous variant	ASPNIDRAFT2_1117738	A	C/
ACJE01000004.1	2919182	TCCGAGACAAGCGAACTCGA	Synonymous variant	ASPNIDRAFT2_1117738	A	G/
ACJE01000004.1	2921262	CCAGCGACAGTCGGACTTGA	Synonymous variant	ASPNIDRAFT2_1206422	G	A/
ACJE01000004.1	2931816	CTTGCTGCTTGAGTGGGTCG	Intergenic		T	C/
ACJE01000004.1	2936014	GTCGATGGGCCTGGTTGCGT	Synonymous variant	ASPNIDRAFT2_1182438	C	T/
ACJE01000004.1	2937649	TATTTTTTTTCCCCATTGTC	Intergenic		T	C/
ACJE01000004.1	2939208	TCACCGCCCCGGGAAGGTTA	Intergenic		C	T/
ACJE01000004.1	2940234	CTTTATCCCCAAAGGCTCCC	Synonymous variant	ASPNIDRAFT2_1149995	C	A/
ACJE01000004.1	2946077	GTCTACTGTTTCTTCCTTCT	Synonymous variant	ASPNIDRAFT2_1171707	T	C/
ACJE01000004.1	2947661	TTGCTAGACATTCCTATTGA	Splice region variant & synonymous variant	ASPNIDRAFT2_1182444	A	T/
ACJE01000004.1	2957326	CCCGCCTTTTTACCCAATCG	Intergenic		T	G/
ACJE01000004.1	2958113	CAAGAAGATCGCCGACAAGA	Synonymous variant	ASPNIDRAFT2_1132469	C	T/
ACJE01000004.1	2958877	CATTGCATCCGCATATTGCA	Intergenic		C	T/
ACJE01000004.1	2963404	GTTACAATTGCCCAGCTGAC	Intergenic		G	T/
ACJE01000004.1	2965722	TTTTGATTGCGTTTGGATTT	3' UTR variant	ASPNIDRAFT2_1142673	C	T/
ACJE01000004.1	2967005	AGCTGGATATTGACCTCACA	5' UTR variant	ASPNIDRAFT2_1142675	T	A/
ACJE01000004.1	2969596	ACAATCTTTCAAGAGGCACA	Intergenic		C	A/
ACJE01000004.1	2969617	CCGTGGTTTCCAGCGTAAGA	Intergenic		C	A/
ACJE01000004.1	2969618	CGTGGTTTCCAGCGTAAGAT	Intergenic		C	T/
ACJE01000004.1	2969643	ACAGTGTCTTGATAACCCAA	Intergenic		T	C/
ACJE01000004.1	2969647	TGTCTTGATAACCCAATATT	Intergenic		A	T/
ACJE01000004.1	2970576	CCGTATACTTTCGTATTCAT	Intergenic		T	A/
ACJE01000004.1	2972905	GTGCACCAGAAGTATACGGG	Missense variant	ASPNIDRAFT2_1182452	A	G/
ACJE01000004.1	2977069	AAAGATGTGTAGCGCCGCGT	Synonymous variant	ASPNIDRAFT2_1117777	T	C/
ACJE01000004.1	2985491	CTGCCCATGTATCTTTTCAT	Intergenic		T	C/
ACJE01000004.1	2987511	GGATACAGTTACTTGGACCT	Synonymous variant	ASPNIDRAFT2_35593	T	C/
ACJE01000004.1	2994484	GCCCGTGTTGGTCTGTCCGT	Missense variant	ASPNIDRAFT2_1156784	G	A/
ACJE01000004.1	2998475	ATATCGACGATGAGTGAGAA	Intergenic		A	T/
ACJE01000004.1	3005480	AAGTTGTCAAATTGCCAGGA	Synonymous variant	ASPNIDRAFT2_1162768	A	G/
ACJE01000004.1	3006040	GCAGTCGAACCCAAGCCTAT	Synonymous variant	ASPNIDRAFT2_1162768	C	T/
ACJE01000004.1	3007157	CACCGGGGAGATGAGCCACT	Intergenic		G	A/
ACJE01000004.1	3007814	CTTGTCCGTGGTGGATATTG	Intergenic		G	A/
ACJE01000004.1	3009685	TAATATTGCCTCTCCATAAG	Intergenic		C	A/
ACJE01000004.1	3014228	CTTTCCTTCCGGAGCGGGCT	Synonymous variant	ASPNIDRAFT2_1156789	C	G/
ACJE01000004.1	3016117	CAAAGTGGTCCGTATTCATC	Missense variant	ASPNIDRAFT2_1150014	C	T/
ACJE01000004.1	3017511	CTAGTGCCTAGCATCCTTGT	Missense variant	ASPNIDRAFT2_1150014	A	G/
ACJE01000004.1	3022593	TGAAGACAATTTTCACGCCG	Missense variant	ASPNIDRAFT2_1117798	T	C/
ACJE01000004.1	3028066	TGAGCGAATCCCCAAAATAG	Intergenic		C	A/
ACJE01000004.1	3030979	TCTGCTCGAGATGGCAGGCG	Intergenic		G	C/
ACJE01000004.1	3033712	GTTGTTGCTGGGTGTTGGAG	Splice region variant & intron variant	ASPNIDRAFT2_1171741	G	A/
ACJE01000004.1	3036520	AAGAACAGATGGGATATTTC	Missense variant	ASPNIDRAFT2_1150017	T	C/
ACJE01000004.1	3039979	AGCGTCTGTCAGATCGGCAG	Synonymous variant	ASPNIDRAFT2_1156792	C	A/
ACJE01000004.1	3046702	GGCGGGGTCATGGGAGATGC	Synonymous variant	ASPNIDRAFT2_1117813	A	G/
ACJE01000004.1	3048033	ATCCGGATCATCGTCGTCCG	Synonymous variant	ASPNIDRAFT2_1150021	A	G/
ACJE01000004.1	3049770	AACCTTGGATGCGATAGGAG	Synonymous variant	ASPNIDRAFT2_1150021	T	C/
ACJE01000004.1	3053236	CCTGATGGACGTGAGTCGAT	3' UTR variant	ASPNIDRAFT2_1142689	C	T/
ACJE01000004.1	3056421	TGGCGCCCAAAGTGACGATG	Synonymous variant	ASPNIDRAFT2_1083645	A	G/
ACJE01000004.1	3056452	GTTGACCAGATCTTGCCGCT	Synonymous variant	ASPNIDRAFT2_1083645	A	G/
ACJE01000004.1	3060627	AGAAAAGGCTGCGGAAGCAG	Synonymous variant	ASPNIDRAFT2_1102215	T	C/
ACJE01000004.1	3074268	GACTTGGATAACCTATATAA	Splice region variant & synonymous variant	ASPNIDRAFT2_1156802	A	G/
ACJE01000004.1	3096472	GGAATCGTCAAATATGCGAA	Synonymous variant	ASPNIDRAFT2_1182486	A	G/
ACJE01000004.1	3103422	GCAGCAGCAACAACAACAAC	Synonymous variant	ASPNIDRAFT2_1150032	A	G/
ACJE01000004.1	3111207	CACCAATACAACCTGGCACG	Synonymous variant	ASPNIDRAFT2_1082412	A	G/
ACJE01000004.1	3112639	AGGAGGGAGGGGTTCGACGA	Synonymous variant	ASPNIDRAFT2_1171764	G	A/
ACJE01000004.1	3132479	AGGTATCCTCCTCTTTTTTT	Intergenic		C	T/
ACJE01000004.1	3148848	CTAAAATGGAAAAAGCAATT	Intergenic		A	G/
ACJE01000004.1	3159699	TGCTGTTATCTTCAGTGATA	Synonymous variant	ASPNIDRAFT2_1132532	C	T/
ACJE01000004.1	3164841	TGTCCTTTTTGCAGTAATGT	3' UTR variant	ASPNIDRAFT2_1102272	T	C/
ACJE01000004.1	3165100	GGATCTACTTAACCAAGAAA	Intergenic		T	C/
ACJE01000004.1	3168775	GAGGATCAAGAAAGTAGTAT	Intergenic		G	A/
ACJE01000004.1	3174581	ACAAGGGTTTATGCTTTCGA	Intergenic		T	C/
ACJE01000004.1	3223038	TCTTTCTTTCTTTTTTTCTC	3' UTR variant	ASPNIDRAFT2_1102292	C	T/
ACJE01000004.1	3227510	AAGAAAGGAAAAAAAAAAAG	Intergenic		A	G/
ACJE01000004.1	3254957	GTATTGTAAATAGACTGTCT	Intergenic		A	G/
ACJE01000004.1	3318021	CATGTAAAGGACACCGGTGA	Synonymous variant	ASPNIDRAFT2_1206763	G	A/
ACJE01000004.1	3342872	TTGTTGCTGTTGCTGCTGCT	Synonymous variant	ASPNIDRAFT2_1117974	T	C/
ACJE01000004.1	3346387	CAGAGAGAGGAAGAGAGGAA	Intergenic		G	A/
ACJE01000004.1	3346388	AGAGAGAGGAAGAGAGGAAA	Intergenic		A	G/
ACJE01000004.1	3381632	GCAGCAATAAGCATCTTTTG	Missense variant	ASPNIDRAFT2_1156846	A	G/
ACJE01000004.1	3386155	AAAGCCCATTCTAGATAAGG	Intergenic		T	C/
ACJE01000004.1	3388909	AAGATAGGTCGCGCACAGGT	5' UTR variant	ASPNIDRAFT2_1142769	C	T/
ACJE01000004.1	3393172	TCCCCTCCCCCCCTCCCTCC	Intergenic		C	T/
ACJE01000004.1	3419019	CGTCTGCGGCCCCTGCCCTG	Synonymous variant	ASPNIDRAFT2_1206878	C	T/
ACJE01000004.1	3419304	CGGAGAAAACGCCGCGCTGT	Synonymous variant	ASPNIDRAFT2_1206878	C	A/
ACJE01000004.1	3433200	TGCCAAATTAGGCCTGGCCA	Missense variant	ASPNIDRAFT2_35470	A	T/
ACJE01000004.1	3435641	CTCCATCCACTCATCCCACT	Intergenic		C	A/
ACJE01000004.1	3454038	CGAAGCACCCTTGAACGCCA	Synonymous variant	ASPNIDRAFT2_1118030	C	A/
ACJE01000004.1	3454414	ATGTTACTAGACCCAAGCAC	3' UTR variant	ASPNIDRAFT2_1118030	G	C/
ACJE01000004.1	3460698	TATTGTGGACATTCAGTTAT	Intergenic		C	T/
ACJE01000004.1	3469644	CTCTCTCTCCTCCCCTCTCA	Intergenic		C	T/
ACJE01000004.1	3492295	GTGTGCCTCGCTGCGCGGCT	Synonymous variant	ASPNIDRAFT2_1162889	G	A/
ACJE01000004.1	3497854	ACTGAGTTTATCAGCTTTCT	Intergenic		A	G/
ACJE01000004.1	3523250	CACAATCCTTAGGGTAAGGA	Synonymous variant	ASPNIDRAFT2_1156873	T	G/
ACJE01000004.1	3529364	CGGGCAATGCGGGACCTCGA	Missense variant	ASPNIDRAFT2_1118070	C	T/
ACJE01000004.1	3534174	CTGTCATACACACCCATCAT	Intergenic		A	C/
ACJE01000004.1	3540545	TTCTTCTTTTGCTTCCACTT	Intergenic		T	G/
ACJE01000004.1	3544596	AAATTCACAGGCCCAACTCC	3' UTR variant	ASPNIDRAFT2_1142806	G	A/
ACJE01000004.1	3549626	GTGTGTGTCTCCCTCTCACA	Synonymous variant	ASPNIDRAFT2_1162908	T	C/
ACJE01000004.1	3554468	CGTAAGTCACTGATTATTGG	Intergenic		C	T/
ACJE01000004.1	3580855	GCCAATGAGAAGCTAGAATA	Intergenic		A	C/
ACJE01000004.1	3580928	CTCGGCAGAGGAGGCTCAAG	Intergenic		G	A/
ACJE01000004.1	3588881	TGGCCGAATTGATAGCGGCA	Missense variant	ASPNIDRAFT2_1118111	T	C/
ACJE01000004.1	3596868	ACAGCATGGCATGGAACAAG	Synonymous variant	ASPNIDRAFT2_35418	C	A/
ACJE01000004.1	3597706	CCTCGCAATACCGTCACCAG	Missense variant	ASPNIDRAFT2_35418	A	G/
ACJE01000004.1	3603618	CAGCCTCATCCTCGAAGGTC	Intergenic		C	T/
ACJE01000004.1	3606170	GCGATCCCGAGTGCGATCCC	Missense variant	ASPNIDRAFT2_1171904	A	G/
ACJE01000004.1	3606576	CGTATGCGTGGGTGTGGCCT	Synonymous variant	ASPNIDRAFT2_1171904	G	A/
ACJE01000004.1	3607602	TCCAAAGACGAACAAGACTC	Intergenic		G	T/
ACJE01000004.1	3633694	GAGGCTCTGTGTCCGCCAAA	Intergenic		T	C/
ACJE01000004.1	3641178	CTTAAACTACTTCATCATGG	5' UTR variant	ASPNIDRAFT2_1142818	C	A/
ACJE01000004.1	3654871	TCATTCAAGCACCCACACTA	Splice region variant	ASPNIDRAFT2_1162929	C	T/
ACJE01000004.1	3656665	AACGATAGTCCATGGTTGCA	3' UTR variant	ASPNIDRAFT2_1142822	C	T/
ACJE01000004.1	3684190	CCCGCTCGAAATCTCAGCCC	Synonymous variant	ASPNIDRAFT2_1207092	A	G/
ACJE01000004.1	3686581	GGTACATGGAGGGACATGGA	Synonymous variant	ASPNIDRAFT2_1207092	A	G/
ACJE01000004.1	3687312	TGAAGTCCTCATCAAAGTCC	Synonymous variant	ASPNIDRAFT2_1083676	C	T/
ACJE01000004.1	3688028	CGTCGCGTATGGTGGCAGTA	Synonymous variant	ASPNIDRAFT2_1083676	T	C/
ACJE01000004.1	3689202	GCGCTCGTAATCCTCGCACA	Intergenic		A	T/
ACJE01000004.1	3690167	TACCTCGAACGGCTGAACAG	Intergenic		C	G/
ACJE01000004.1	3694576	CTGCGTCTATGACCAGGCCT	Synonymous variant	ASPNIDRAFT2_1082298	T	C/
ACJE01000004.1	3701897	CTCTGTCACCAGCTTGGACT	Synonymous variant	ASPNIDRAFT2_1082594	C	T/
ACJE01000004.1	3702059	GTCGAGAAGGTGCCGGGTGC	Synonymous variant	ASPNIDRAFT2_1082594	G	A/
ACJE01000004.1	3705906	CTGGGGAGCAACACCGTCAT	Intergenic		A	G/
ACJE01000004.1	3707239	TCGACGGCGATTTCTACCTC	Missense variant	ASPNIDRAFT2_1082229	A	T/
ACJE01000004.1	3708452	GCTGCTGGCCGGCTGGGGGC	Synonymous variant	ASPNIDRAFT2_1150148	C	T/
ACJE01000004.1	3710070	CCTGGAGAAGCGCCGTAAGA	Missense variant	ASPNIDRAFT2_1207097	G	C/
ACJE01000004.1	3717646	TCGAAAGACTTCCAAACTTT	Synonymous variant	ASPNIDRAFT2_1207105	T	A/
ACJE01000004.1	3732605	TCCATTGGCCGCCATGCTCG	Synonymous variant	ASPNIDRAFT2_1182646	C	T/
ACJE01000004.1	3732684	TGGCCTACATGATGGGATGC	Missense variant	ASPNIDRAFT2_1182646	T	C/
ACJE01000004.1	3736619	AACTGAATACACAGAGTCGA	5' UTR variant	ASPNIDRAFT2_1102568	C	A/
ACJE01000004.1	3738437	AGTGATAATCTACGAATCCA	Synonymous variant	ASPNIDRAFT2_1102571	C	T/
ACJE01000004.1	3743373	TCCATACTGGAGCCCACATG	Intergenic		G	A/
ACJE01000004.1	3749730	ATCCTCACCCGACGCGGCGG	Synonymous variant	ASPNIDRAFT2_1132706	C	T/
ACJE01000004.1	3758142	ATAACCATGCTTTTATTTTG	Intergenic		C	T/
ACJE01000004.1	3758263	CTTCGCTTTCGAGCAATTCT	Intergenic		C	T/
ACJE01000004.1	3761727	CAGCATCTGGAATCTTTGAC	Intergenic		G	T/
ACJE01000004.1	3763905	GGGGACAGGCTCAGTCACTT	Intergenic		C	T/
ACJE01000004.1	3765868	GGTCTTGGTCAGTTGCTGTT	Intergenic		C	A/
ACJE01000004.1	3768082	GAAGGTCGGGGACCGGGTTA	Synonymous variant	ASPNIDRAFT2_1150160	G	A/
ACJE01000004.1	3773619	ATTTATCAGTCTCGGCCGCG	Intergenic		T	C/
ACJE01000004.1	3773784	TATATTATAGATAATTATAA	Intergenic		G	A/
ACJE01000004.1	3773788	TTATAGATAATTATAATATA	Intergenic		A	G/
ACJE01000004.1	3773875	ATTCTGGATTTAATTAAATA	Intergenic		T	C/
ACJE01000004.1	3773888	TTAAATAGAGCTTTTAATAA	Intergenic		G	A/
ACJE01000004.1	3773889	TAAATAGAGCTTTTAATAAG	Intergenic		C	T/
ACJE01000004.1	3773917	ATATAATTTTTTAGAATAAA	Intergenic		T	C/
ACJE01000005.1	34652	GCTCACTTTCAACTAAAACC	Intergenic		C	T/
ACJE01000005.1	36598	GATGATGCCTAAGATGATGA	Intergenic		T	C/
ACJE01000005.1	56299	AGGCCCTTTTGAGTCCCTTG	Intergenic		T	C/
ACJE01000005.1	56998	TTTACCTACGATATCCTGGG	Missense variant	ASPNIDRAFT2_43953	G	T/
ACJE01000005.1	65367	CCCATCTGGCCTGTTCATCC	Intergenic		C	T/
ACJE01000005.1	67466	AGCAGACCCCACGACCTCGG	Synonymous variant	ASPNIDRAFT2_1142844	C	T/
ACJE01000005.1	71771	AGTGGTGATAATTGCTATGT	Intergenic		A	G/
ACJE01000005.1	78735	AACTCTTGTTGGCTGGCTTG	Synonymous variant	ASPNIDRAFT2_1118225	T	G/
ACJE01000005.1	79647	CTTGTTGGGATTCTTTTCCG	Synonymous variant	ASPNIDRAFT2_1118225	A	C/
ACJE01000005.1	90627	CAGCTGATGTCAGCCATTAC	Intergenic		T	C/
ACJE01000005.1	94406	GCTTAGCATGTCTCCAGCGG	Intergenic		G	A/
ACJE01000005.1	94469	ACCCATCCCAGACGCGTTCA	Synonymous variant	ASPNIDRAFT2_1162977	A	C/
ACJE01000005.1	95121	CAAGTCATGTACTGGTACAT	Intergenic		T	G/
ACJE01000005.1	98789	GCAAGTGCGCCGTGAACTCG	Intergenic		C	G/
ACJE01000005.1	103914	CTGCTACAAACACCAAGCTA	Intergenic		A	G/
ACJE01000005.1	115575	GCTATTCTTTCCTCCGTCGC	Missense variant	ASPNIDRAFT2_1162981	T	C/
ACJE01000005.1	150044	GCCCGAGGGTGCGCCGGGGA	Synonymous variant	ASPNIDRAFT2_1150208	T	G/
ACJE01000005.1	150480	CGACCAGTCGTCAGATAGAT	Synonymous variant	ASPNIDRAFT2_1150208	G	A/
ACJE01000005.1	158696	AGAGTCGCCTCTTCAACAAA	Synonymous variant	ASPNIDRAFT2_1156939	T	A/
ACJE01000005.1	161929	AGCAATGTGAGTCACAGCCG	Synonymous variant	ASPNIDRAFT2_1156941	A	G/
ACJE01000005.1	177708	GGATGATGTTGTACTAACTG	Intergenic		T	C/
ACJE01000005.1	178220	ATATAGCGCCGTGGCCTCGT	Synonymous variant	ASPNIDRAFT2_1162997	C	A/
ACJE01000005.1	178946	GATCATCTTTCTCAAGTCTG	Intergenic		T	G/
ACJE01000005.1	182970	TATCACTTAATGAACTTCTC	Intergenic		A	C/
ACJE01000005.1	184834	TATATCCCGCCGTATGGGGG	Synonymous variant	ASPNIDRAFT2_1207262	C	T/
ACJE01000005.1	186582	CTCGACGAACCAACAAGTGG	Missense variant	ASPNIDRAFT2_1207262	C	G/
ACJE01000005.1	193736	GGATATGGGCTTTGAGTGCC	Synonymous variant	ASPNIDRAFT2_1118292	C	T/
ACJE01000005.1	198744	CTATCTTTCAGGCAGCCACC	Missense variant	ASPNIDRAFT2_1150222	A	G/
ACJE01000005.1	203472	CTTTTGCCAGGAACGGAAGC	Intergenic		G	A/
ACJE01000005.1	206367	CTCTTTGTCATTCCATGACT	Synonymous variant	ASPNIDRAFT2_1172049	A	C/
ACJE01000005.1	209712	GGTTAAGGACCTCCCCATTA	Missense variant	ASPNIDRAFT2_1150226	C	T/
ACJE01000005.1	209924	AGTGATTTTGGTGGCAGAGG	Missense variant	ASPNIDRAFT2_1150226	G	A/
ACJE01000005.1	221758	ACTCGGTGCCCGCGGAGAAA	Missense variant	ASPNIDRAFT2_1142871	C	T/
ACJE01000005.1	259059	CTGGTGGTGCGGCACGGTCA	Missense variant	ASPNIDRAFT2_1102698	C	T/
ACJE01000005.1	261618	CCTTGGCTAACTTTGTCGCG	Synonymous variant	ASPNIDRAFT2_1102698	A	G/
ACJE01000005.1	271592	ATCGACCAGATTTGGAGTCC	Missense variant	ASPNIDRAFT2_1102698	A	C/
ACJE01000005.1	281210	AGAAAAAAAAAAAAAAAATT	Intergenic		A	G/
ACJE01000005.1	290058	TCATATGCAAAGCGGTTGTC	Missense variant	ASPNIDRAFT2_1084668	A	G/
ACJE01000005.1	304157	TATTAATAATAACGTTATCG	Intergenic		T	G/
ACJE01000005.1	305089	AGTAGCTGATCCTCTGCTAA	Missense variant	ASPNIDRAFT2_1132827	T	C/
ACJE01000005.1	306956	TGATCTCAGCGGTGCGGAGG	Missense variant	ASPNIDRAFT2_43865	C	T/
ACJE01000005.1	307722	TTCTTTGAGCGTGGTTCTGC	Intergenic		C	G/
ACJE01000005.1	314697	CGTTGCAGCACTAATGTACT	Intergenic		A	G/
ACJE01000005.1	316301	GTGAGGGGATTTGTTGGTTG	Intergenic		T	G/
ACJE01000005.1	323913	ATGCGGATCGTATGGTTTGT	Missense variant	ASPNIDRAFT2_1142884	G	A/
ACJE01000005.1	325584	CGGTGGAAGAGGATCACTTT	Missense variant	ASPNIDRAFT2_1118337	A	C/
ACJE01000005.1	326471	TGGTCGGACCTCCTATTTAA	Intergenic		C	T/
ACJE01000005.1	349825	GCAACTAAAGAAGTAAAGTA	Intergenic		G	A/
ACJE01000005.1	350396	GTAGACAATGGCAGATCCAT	Synonymous variant	ASPNIDRAFT2_1084180	G	A/
ACJE01000005.1	356115	AAAATAAGATTTTTGACGTG	Intergenic		T	A/
ACJE01000005.1	357895	CCTTTGCAACGACAGCACAG	Missense variant	ASPNIDRAFT2_43853	C	A/
ACJE01000005.1	357989	GGTAATGGAGGGCAGCATTT	Missense variant	ASPNIDRAFT2_43853	G	T/
ACJE01000005.1	361349	GGCAGTTTCCGTGTACTCGA	Intergenic		C	T/
ACJE01000005.1	365688	AGCTTAGCCACAGCAGACTG	Missense variant	ASPNIDRAFT2_1132846	A	G/
ACJE01000005.1	369545	CATTCCATTGTCTTTCCTTC	Intergenic		G	T/
ACJE01000005.1	369570	TGACTATGGACAGGTAGAAG	Intergenic		A	G/
ACJE01000005.1	370783	AAGGAACTCGTAGTTGAAGC	Intergenic		G	A/
ACJE01000005.1	376482	ACCCCTTAATGGCTTTAATC	Intergenic		T	C/
ACJE01000005.1	377281	CGTATATCCGCTCATCGCCC	Synonymous variant	ASPNIDRAFT2_1084380	G	A/
ACJE01000005.1	378309	TTCCCGATTGGGTTAAAAAA	Intergenic		G	T/
ACJE01000005.1	384285	ATATAAAATTATACTTTGAT	Intergenic		T	C/
ACJE01000005.1	384359	AATATTAAAATATTAAAGAC	Intergenic		A	G/
ACJE01000005.1	384362	ATTAAAATATTAAAGACCGT	Intergenic		T	C/
ACJE01000005.1	392028	GGAATAGTAACGGGTAACGC	Synonymous variant	ASPNIDRAFT2_43844	A	C/
ACJE01000005.1	394461	CTCCATCCCCAACCCCAACT	Intergenic		C	T/
ACJE01000005.1	397913	TAATGCGTGACTTTCCCAGT	Missense variant	ASPNIDRAFT2_43841	A	T/
ACJE01000005.1	403367	CTCTAGCGAGTTCCAGCAGC	Synonymous variant	ASPNIDRAFT2_1150270	G	A/
ACJE01000005.1	406938	TCAGCCTCTGCCCTCCGGGC	Intergenic		G	A/
ACJE01000005.1	411662	GGTCAAATCTAGAGACATAG	Synonymous variant	ASPNIDRAFT2_1150273	T	C/
ACJE01000005.1	414609	TAGACGCTCGAGTCGCCTAA	Synonymous variant	ASPNIDRAFT2_1156967	G	A/
ACJE01000005.1	414621	TCGCCTAAGGATTTCGGAGA	Synonymous variant	ASPNIDRAFT2_1156967	G	A/
ACJE01000005.1	415433	GGCCTGCACCCACACAGGAA	Intergenic		C	T/
ACJE01000005.1	417500	GATCGATGTGCGTAGTGAGA	Synonymous variant	ASPNIDRAFT2_1182728	G	C/
ACJE01000005.1	417599	ACAAGCCGACCATATCATTG	Synonymous variant	ASPNIDRAFT2_1182728	C	T/
ACJE01000005.1	418056	CCAAAGACTAGCACATGCAG	Synonymous variant	ASPNIDRAFT2_1182728	A	G/
ACJE01000005.1	418183	AACACTACATCTTACGAAGC	Intergenic		T	G/
ACJE01000005.1	420079	CCTCTACCCCCCTACCCTCG	Intergenic		C	T/
ACJE01000005.1	420220	AATCAATTTATACAACAGCT	Intergenic		A	G/
ACJE01000005.1	420604	TTTTTGCTTTATGATTGCTG	Intergenic		T	G/
ACJE01000005.1	427030	CTGCTGAGACGCCTTCAATA	Missense variant	ASPNIDRAFT2_1132870	C	T/
ACJE01000005.1	428181	GCTGGATGCTCTTGCCATTG	Missense variant	ASPNIDRAFT2_1132870	T	C/
ACJE01000005.1	434345	ATAACATGCGATGTGGATGA	Missense variant	ASPNIDRAFT2_1118363	G	A/
ACJE01000005.1	442518	CTAAAAATAGCCACTCAGAG	Intergenic		G	A/
ACJE01000005.1	442540	AGAACGATCAGTTCACGTGA	Intergenic		A	G/
ACJE01000005.1	458687	AAACTTTCAGGCCACATCTT	Intergenic		G	A/
ACJE01000005.1	482034	GTTATGGAGCGGATGCATGA	Intergenic		C	A/
ACJE01000005.1	485484	TCTGGGGAGTCTGCCAATAC	Missense variant	ASPNIDRAFT2_1172138	T	A/
ACJE01000005.1	485835	TTTAATGCCAATGTTCCCGG	Missense variant	ASPNIDRAFT2_1172138	A	G/
ACJE01000005.1	486101	CAGTGTGCCACCGACTCTCC	Synonymous variant	ASPNIDRAFT2_1172138	A	C/
ACJE01000005.1	489070	CTTCCAGATTACCCATCTCG	Synonymous variant	ASPNIDRAFT2_1172138	T	C/
ACJE01000005.1	498790	CGTACATCAAGCAGATACAA	Synonymous variant	ASPNIDRAFT2_1172138	A	G/
ACJE01000005.1	499486	GATCGATCTTGCACGTCTCC	Synonymous variant	ASPNIDRAFT2_1172138	T	G/
ACJE01000005.1	501650	CAGTATACGTTTGATTGTAT	Intergenic		T	G/
ACJE01000005.1	514150	CAATGAGAATGATTTGTGTC	Intergenic		T	G/
ACJE01000005.1	529688	CGACACCACAACCAGTTGCG	Synonymous variant	ASPNIDRAFT2_1163045	A	T/
ACJE01000005.1	532693	TCCTTGTGGCGTAGAAAAAG	Intergenic		C	T/
ACJE01000005.1	534404	AGTGGTTAGATCTCCCTCAT	Intergenic		A	C/
ACJE01000005.1	536514	GAAGCTGTTTGCGAATGAGT	Intergenic		T	G/
ACJE01000005.1	539138	CAGGCATGATGTTAGTTTGG	Missense variant	ASPNIDRAFT2_1150305	T	A/
ACJE01000005.1	539249	TCCTGACACCATCTCAGATC	Intergenic		C	A/
ACJE01000005.1	558866	TGCAGATCAGTGGTGACTAT	Intergenic		G	A/
ACJE01000005.1	574507	GTTTGCGTCGTAGTCGTCGG	Synonymous variant	ASPNIDRAFT2_1182746	G	A/
ACJE01000005.1	580765	TCACATTCTTTTTTTTTTTT	Intergenic		T	A/
ACJE01000005.1	585592	TTCCGCTTGTGACAAGTCTC	Synonymous variant	ASPNIDRAFT2_1118403	T	C/
ACJE01000005.1	598122	CGGCCATAAACAGCTCTCAC	Missense variant	ASPNIDRAFT2_1118408	A	C/
ACJE01000005.1	602367	CGCGTCCCCATAGACCATGA	Synonymous variant	ASPNIDRAFT2_1118413	A	G/
ACJE01000005.1	602870	TTGGCCTCCAACACGTGGTC	Intergenic		A	G/
ACJE01000005.1	604850	CAGGAAAACGAAATATCTTG	Intergenic		G	C/
ACJE01000005.1	607680	CGCCTCTTTACTACGCAGAG	Intergenic		A	C/
ACJE01000005.1	630124	TATCAATAACGGAGCACACA	Missense variant	ASPNIDRAFT2_43763	C	T/
ACJE01000005.1	640903	TGCTTTTACCCGCGGAAATG	3' UTR variant	ASPNIDRAFT2_1102814	C	A/
ACJE01000005.1	642865	TCCCCAGAAGGAACCCTTAC	Intergenic		G	A/
ACJE01000005.1	652042	GTCCCGAGTCTCAAATATGC	Missense variant	ASPNIDRAFT2_1142908	C	T/
ACJE01000005.1	652059	TGCCTCTTTCGATATAATGT	Synonymous variant	ASPNIDRAFT2_1142908	C	T/
ACJE01000005.1	652247	AGAGCTCATCGTTCTGAACT	Missense variant	ASPNIDRAFT2_1142908	C	T/
ACJE01000005.1	652293	GCACTGCTCCACTATTTGTT	Synonymous variant	ASPNIDRAFT2_1142908	C	T/
ACJE01000005.1	652707	AAAAGAATCCTAATCAGCAT	Intergenic		C	T/
ACJE01000005.1	653079	TCGTCATTCGAACGCGCATA	Intergenic		G	A/
ACJE01000005.1	653085	TTCGAACGCGCATAACAAGG	Intergenic		G	A/
ACJE01000005.1	654117	GAGCGATCTTTGGCGATTGA	Intergenic		T	C/
ACJE01000005.1	654882	CAGCCTGCCAGCTCGAGTGA	Intergenic		A	G/
ACJE01000005.1	667196	AAAGATTCGGCTAGCGATAG	Missense variant	ASPNIDRAFT2_1118447	G	T/
ACJE01000005.1	672506	GGCGACCAGCGTGTTGGTCT	Synonymous variant	ASPNIDRAFT2_1163076	C	A/
ACJE01000005.1	673964	AGAGGGCCGCTGATAGAAGA	Synonymous variant	ASPNIDRAFT2_1163077	C	T/
ACJE01000005.1	674208	AAGCGGAACACGGGGAGTGA	Missense variant	ASPNIDRAFT2_1163077	A	G/
ACJE01000005.1	674244	CTTGTTCGCGGCAGGAATTT	3' UTR variant	ASPNIDRAFT2_1163077	G	C/
ACJE01000005.1	677799	TTGCCGACAGGGTGCAGTTG	Missense variant	ASPNIDRAFT2_1084740	G	T/
ACJE01000005.1	678109	GGGCACACGGGAGTACTTCA	Synonymous variant	ASPNIDRAFT2_1084740	G	A/
ACJE01000005.1	679093	ATACGGTGGAAGTAATACAA	Synonymous variant	ASPNIDRAFT2_1084740	A	C/
ACJE01000005.1	679096	CGGTGGAAGTAATACAATCC	Synonymous variant	ASPNIDRAFT2_1084740	T	C/
ACJE01000005.1	679368	AATACACAGGCTGACGTAGA	Missense variant	ASPNIDRAFT2_1084740	G	A/
ACJE01000005.1	679372	CACAGGCTGACGTAGATGGT	Synonymous variant	ASPNIDRAFT2_1084740	A	C/
ACJE01000005.1	679712	GTTAGAAGTCCGTCGATCTC	Missense variant	ASPNIDRAFT2_1084740	C	G/
ACJE01000005.1	682770	CGGTAAAGAAGCGAAAGCAT	Synonymous variant	ASPNIDRAFT2_1084740	A	G/
ACJE01000005.1	692558	CTCATCCACCGAAAATGGTC	Synonymous variant	ASPNIDRAFT2_1163078	C	T/
ACJE01000005.1	693978	GTGACATACCGTGCCCGGGA	Synonymous variant	ASPNIDRAFT2_1163078	C	A/
ACJE01000005.1	695045	TCTCGACACCGTCTAGACAT	Missense variant	ASPNIDRAFT2_1163078	C	T/
ACJE01000005.1	696942	CAGCAATCTCGAAATCCGGG	Synonymous variant	ASPNIDRAFT2_1163078	C	T/
ACJE01000005.1	699709	TTTCACATTTGTTTGCAAAT	Intergenic		T	G/
ACJE01000005.1	711252	TATAAGCTGCTTATGGCAGT	Intergenic		C	A/
ACJE01000005.1	715863	GATATCGAAGCCATCATCGA	Synonymous variant	ASPNIDRAFT2_1118459	G	A/
ACJE01000005.1	719109	AGCAGGATGGGAAAGGAGTA	Missense variant	ASPNIDRAFT2_1157009	G	A/
ACJE01000005.1	719296	GAAGACACGAAAGCGAAGAG	Synonymous variant	ASPNIDRAFT2_1157009	A	T/
ACJE01000005.1	761726	GTTATGCACCTGGCGATGAC	Intergenic		C	A/
ACJE01000005.1	771758	TGCTTTGTAGGTGCATGATG	Synonymous variant	ASPNIDRAFT2_1084490	G	A/
ACJE01000005.1	771935	TGGTCTGATCCATAGCCCGG	Missense variant	ASPNIDRAFT2_1084490	C	T/
ACJE01000005.1	785941	GAAAAGTGCAGCACCAATAA	Synonymous variant	ASPNIDRAFT2_1207617	A	G/
ACJE01000005.1	794015	CTTGCCATTTCGGTAAAGTG	Synonymous variant	ASPNIDRAFT2_1118494	T	C/
ACJE01000005.1	796031	TGAGCGGTCGGTACAGGCAG	Synonymous variant	ASPNIDRAFT2_128882	G	A/
ACJE01000005.1	802540	CCCTCCCCTACCCTTACCCA	Intergenic		A	C/
ACJE01000005.1	810382	AGGAGCAGGTGGAAGATGCG	Missense variant	ASPNIDRAFT2_1084409	T	C/
ACJE01000005.1	811512	GTCGTAGGCACGTTTCCTGG	Synonymous variant	ASPNIDRAFT2_43699	A	G/
ACJE01000005.1	829152	GAATTGTATGGTCGATCGAT	Intergenic		G	A/
ACJE01000005.1	840166	TCGGCATCCAACTTCCTCCC	Intergenic		A	C/
ACJE01000005.1	849215	TTAGTCTCATTAAATATATA	5' UTR variant	ASPNIDRAFT2_1182801	T	C/
ACJE01000005.1	850127	ACCCTGTCTATTGTAGACAC	Intergenic		A	G/
ACJE01000005.1	850547	ATAAATAATATGCCATGATG	Intergenic		A	C/
ACJE01000005.1	851248	CGCAGCAGTTGATCAGACAA	Intergenic		T	G/
ACJE01000005.1	855882	ACTTCCGACCGCTGATAGCC	Missense variant	ASPNIDRAFT2_1102911	C	T/
ACJE01000005.1	860271	GTTGCCCACTAGGTAGTATG	Intergenic		T	G/
ACJE01000005.1	862469	TTTTTTTTTCCTTTTTTCTC	Intergenic		C	T/
ACJE01000005.1	872113	TCTCAGACAATCATCAAAAT	Synonymous variant	ASPNIDRAFT2_1182808	A	G/
ACJE01000005.1	886048	TCGTCCTTCCCCCATTCTTT	Intergenic		C	A/
ACJE01000005.1	889456	TCCTCAAGTTTCTCTCCAGT	5' UTR variant	ASPNIDRAFT2_1207687	T	A/
ACJE01000005.1	890123	GTGGGCGCAAGTAACACGGG	Missense variant	ASPNIDRAFT2_1207687	A	G/
ACJE01000005.1	898325	GAATTCTAAGGAATCATCTG	Synonymous variant	ASPNIDRAFT2_1118558	G	A/
ACJE01000005.1	900652	ATAAACAATCCCCAAAGCGG	Intergenic		C	T/
ACJE01000005.1	907226	ATAGCGGGTAACCTCATCAT	Synonymous variant	ASPNIDRAFT2_1207707	A	C/
ACJE01000005.1	920127	TATCTGTTTTATGCTCTCTC	Intergenic		T	G/
ACJE01000005.1	946974	GAACAACAAAATAGCCCTTT	Intergenic		A	T/
ACJE01000005.1	951703	CCATCTTTGATAGGAGGAGC	Intergenic		A	T/
ACJE01000005.1	955699	GCTGCTTTGATTCACAGGGA	Synonymous variant	ASPNIDRAFT2_1207750	A	G/
ACJE01000005.1	956159	GGTATCAAAGCGCTGGTGAC	Missense variant	ASPNIDRAFT2_1207750	G	A/
ACJE01000005.1	956946	CCTCGCATGGTCGCCGTATC	Missense variant	ASPNIDRAFT2_1207750	G	A/
ACJE01000005.1	957597	ATCACCCCCGAAGAAGGCAG	Intergenic		G	A/
ACJE01000005.1	964413	TGGCTGGTGATGAAAAGAAA	Intergenic		A	C/
ACJE01000005.1	982862	CTGCGCTTCGTCTAGGCCGT	Synonymous variant	ASPNIDRAFT2_1157056	G	A/
ACJE01000005.1	986811	GAGAGAGGTGGTCTGCCGAG	Synonymous variant	ASPNIDRAFT2_1150423	G	T/
ACJE01000005.1	987602	TGGAGCTTGGTTCTACCTTC	Intergenic		G	A/
ACJE01000005.1	993964	TGCTTCCGCCCCTGCTCCAG	Synonymous variant	ASPNIDRAFT2_1163137	C	T/
ACJE01000005.1	998799	GATATGAACCACAATTTCCA	Intergenic		C	T/
ACJE01000005.1	998801	TATGAACCACAATTTCCACA	Intergenic		C	T/
ACJE01000005.1	999592	AAACATGCACAAACACTACC	Intergenic		C	A/
ACJE01000005.1	999776	GAGAAAAAGCATTCATTAAT	Intergenic		C	T/
ACJE01000005.1	999986	CGGGATACTTGTAGGCCATG	Missense variant	ASPNIDRAFT2_1118612	T	C/
ACJE01000005.1	1000038	TCGGGATGTAGCTTCGATGT	Synonymous variant	ASPNIDRAFT2_1118612	A	G/
ACJE01000005.1	1000076	TAGGGTCGTTGGGAGATCTG	Missense variant	ASPNIDRAFT2_1118612	T	C/
ACJE01000005.1	1000080	GTCGTTGGGAGATCTGGTGG	Synonymous variant	ASPNIDRAFT2_1118612	A	G/
ACJE01000005.1	1000293	ACGCGAGCCTTGCCGCGCCG	Missense variant	ASPNIDRAFT2_1118612	T	A/
ACJE01000005.1	1000365	TGTGAGGCACGGACGGCAAA	Synonymous variant	ASPNIDRAFT2_1118612	C	G/
ACJE01000005.1	1000382	AAAGCGTGAGACGGGAACTG	Missense variant	ASPNIDRAFT2_1118612	G	T/
ACJE01000005.1	1000431	CCGCATCCAGGGAGCGTTAC	Synonymous variant	ASPNIDRAFT2_1118612	G	T/
ACJE01000005.1	1000438	CAGGGAGCGTTACGGTCACT	Missense variant	ASPNIDRAFT2_1118612	T	C/
ACJE01000005.1	1000446	GTTACGGTCACTGGGTAGAT	Missense variant	ASPNIDRAFT2_1118612	A	C/
ACJE01000005.1	1000728	GAGAGTTAGCTTCAGACGGG	Synonymous variant	ASPNIDRAFT2_1118612	C	T/
ACJE01000005.1	1001020	AATGCCCTGCAGTAGAATAA	Splice region variant & intron variant	ASPNIDRAFT2_1118612	C	T/
ACJE01000005.1	1001061	AGCTCTCCCGGAGCCAGACT	Intergenic		G	A/
ACJE01000005.1	1001452	TGGATCAACAGAGTCCATCA	Synonymous variant	ASPNIDRAFT2_1118612	A	G/
ACJE01000005.1	1001464	GTCCATCAATGGAATACCGA	Synonymous variant	ASPNIDRAFT2_1118612	T	C/
ACJE01000005.1	1001581	AGAATCTTCCTTCTTCCGAT	Synonymous variant	ASPNIDRAFT2_1118612	C	T/
ACJE01000005.1	1001638	AGAGACTTCCGAATTCTTCC	Synonymous variant	ASPNIDRAFT2_1118612	C	T/
ACJE01000005.1	1001830	ATATATTGCCTAATGGAATG	Intergenic		C	T/
ACJE01000005.1	1001854	ACGTCGAGATCAAGGAGGCT	Intergenic		T	G/
ACJE01000005.1	1002119	TCCGCTGTCGACATGGCTCG	Synonymous variant	ASPNIDRAFT2_1118612	G	T/
ACJE01000005.1	1002428	AGGATCCAGACGCGTCTTCC	Missense variant	ASPNIDRAFT2_1118612	A	G/
ACJE01000005.1	1002444	TTCCATCGCGAATCGGGGAC	Intergenic		G	T/
ACJE01000005.1	1002543	AGGGCGAAGGTTGCAAGTCA	Intergenic		G	C/
ACJE01000005.1	1002581	ACGTGGAGCTTGTCCCCTTC	Intergenic		T	C/
ACJE01000005.1	1002582	CGTGGAGCTTGTCCCCTTCA	Intergenic		T	G/
ACJE01000005.1	1002672	AGGCGGAAAGGGGGAGTTCA	Intergenic		G	A/
ACJE01000005.1	1005774	CATGGTAAGGCGGCCATCAG	Intergenic		G	A/
ACJE01000005.1	1010531	CCCCTCTCTATCTCTCTCTG	Intergenic		A	C/
ACJE01000005.1	1017486	TGAGGGGGGATGAGGGAGAG	Intergenic		A	T/
ACJE01000005.1	1018030	TTGGTGATGGGGGGAGGGAA	Intergenic		G	A/
ACJE01000005.1	1019658	AAAATAAAGGAATAAAAAAA	Intergenic		G	A/
ACJE01000005.1	1044278	TAGTATGTAATTGAAGTGCT	Intergenic		A	G/
ACJE01000005.1	1045681	TGGTGAAGAGGAGAGGGGGA	Intergenic		G	A/
ACJE01000005.1	1046222	CTGCCTTTCTAATGGAAGTA	Intergenic		T	G/
ACJE01000005.1	1047385	CCCCTTTTCCCTTCTCCCTT	Intergenic		C	G/
ACJE01000005.1	1056574	CGATGATTTGTTGTCCCATA	Missense variant	ASPNIDRAFT2_1182852	G	T/
ACJE01000005.1	1057759	CCCCGTCACATTAACCCCCT	Missense variant	ASPNIDRAFT2_1182853	A	C/
ACJE01000005.1	1065599	GATCGCCATCCAGTCTGGCT	Missense variant	ASPNIDRAFT2_1207866	C	T/
ACJE01000005.1	1071536	GTCTTTGAACACGATATCCT	Missense variant	ASPNIDRAFT2_1157076	C	T/
ACJE01000005.1	1072607	TCCCGGAGAGTGTGCCGCAG	Missense variant	ASPNIDRAFT2_1157076	G	C/
ACJE01000005.1	1075961	CGGTCAAAGAAACCAAATCT	Intergenic		A	T/
ACJE01000005.1	1088291	GGTACGTTAGTTTAGTTTGC	Intergenic		G	A/
ACJE01000005.1	1088316	TTTTTATTTTTATTTTTTTT	Intergenic		T	A/
ACJE01000005.1	1101331	AAAAAGAAAGGAAAAATGAA	Intergenic		G	A/
ACJE01000005.1	1102339	CGAGGCTTTCATTGATGATC	Synonymous variant	ASPNIDRAFT2_1118677	C	T/
ACJE01000005.1	1116402	GCCTCCCATAAATTTGATCA	Intergenic		A	C/
ACJE01000005.1	1118440	TTTTCTTTTCTTTTCCTCCT	Intergenic		C	T/
ACJE01000005.1	1127812	ATGAAGCAGGGGGGAAGCAT	Intergenic		G	C/
ACJE01000005.1	1143509	CATCGTCCATGGCTCCAGCT	Synonymous variant	ASPNIDRAFT2_1118700	T	C/
ACJE01000005.1	1161773	ATACACGGCCTCCCCCCCCG	Intergenic		C	T/
ACJE01000005.1	1207789	AGACTATGCACCCCCCCCGC	Intergenic		A	C/
ACJE01000005.1	1213881	TGCGCCCGCGTCATAACCCC	Intergenic		G	A/
ACJE01000005.1	1232195	CTACTGTAGTAGTTATTTAA	Intergenic		T	C/
ACJE01000005.1	1232533	AAAATAAATCTTATATATAT	Intergenic		C	T/
ACJE01000005.1	1232551	ATTTTTAATCTTATTAATAA	Intergenic		C	T/
ACJE01000005.1	1232586	ATTAATTTTTTAAGAGTTTC	Intergenic		T	C/
ACJE01000005.1	1232639	TTAATAAAATTTTTATTATT	Intergenic		T	A/
ACJE01000005.1	1232689	ATTTATCTATTAAATCTGCT	Intergenic		T	C/
ACJE01000005.1	1232692	TATCTATTAAATCTGCTAAT	Intergenic		A	G/
ACJE01000006.1	2785	CACCATGGTATTGATATATA	Synonymous variant	ASPNIDRAFT2_1011311	A	T/
ACJE01000006.1	12448	CGGCTCGGAAGACGCTTCTC	Synonymous variant	ASPNIDRAFT2_1118772	A	C/
ACJE01000006.1	26403	TATTTATCCGAAAAAAATAT	Intergenic		G	A/
ACJE01000006.1	29472	GGGAGTGGATATCAGTCATG	Synonymous variant	ASPNIDRAFT2_1103165	T	C/
ACJE01000006.1	38691	CACCTGACAGCCAAGGCAGT	Missense variant	ASPNIDRAFT2_1118786	G	A/
ACJE01000006.1	44046	ATAAAATCGAAATACCAGAC	Intergenic		A	G/
ACJE01000006.1	45054	TTTTCCTGGGCCCCCTCCCC	Intergenic		G	C/
ACJE01000006.1	54614	TGTGAAATGAAGTGCCATTA	Intergenic		A	G/
ACJE01000006.1	65206	CGGGAAAAAAAAAAAAAAAA	Intergenic		A	C/
ACJE01000006.1	65239	CTGAAGGTGGTTTATTAACT	Intergenic		G	A/
ACJE01000006.1	72207	GGACGAAGAGGGAATTACCC	Intergenic		G	A/
ACJE01000006.1	74456	AAGCCTGGCTGACGAGGACC	Intergenic		T	C/
ACJE01000006.1	77960	AAAAAAAAACGAGACCACAC	Intergenic		C	A/
ACJE01000006.1	78252	TTTCTCCTGATGAGAGTCCA	Intergenic		A	C/
ACJE01000006.1	80945	ACCCTTCTTCTTTTTTTTTT	Intergenic		C	T/
ACJE01000006.1	80950	TCTTCTTTTTTTTTTTTTTT	Intergenic		T	A/
ACJE01000006.1	86835	TCATTCACTATTGGTAAAGC	Intergenic		A	C/
ACJE01000006.1	109218	GTGTATCCACTGTTCGAGGC	Synonymous variant	ASPNIDRAFT2_1172401	C	T/
ACJE01000006.1	109930	CTGGTCACTCAGTATGAGTA	Intergenic		C	T/
ACJE01000006.1	120821	ATTTACCCGTCTCTTCAACG	Synonymous variant	ASPNIDRAFT2_1208184	T	A/
ACJE01000006.1	124423	AGCCAACTCTTATCACCTAT	Intergenic		T	G/
ACJE01000006.1	127030	TGCGGAGACAAAAATAAAGA	Intergenic		A	C/
ACJE01000006.1	132598	ACTTCAGTTTCCCAGCCTCG	Missense variant	ASPNIDRAFT2_42527	T	C/
ACJE01000006.1	133320	CGAAGGGTATGGATACCTGA	Synonymous variant	ASPNIDRAFT2_1103232	T	C/
ACJE01000006.1	133740	TGGAGGGTTGAGTGTCGTGG	Synonymous variant	ASPNIDRAFT2_1103232	G	A/
ACJE01000006.1	165216	GGTTGGGGGGGAGATGTGTA	Synonymous variant	ASPNIDRAFT2_1118856	G	A/
ACJE01000006.1	166968	GCAGATCTTGACACGCAGCA	Synonymous variant	ASPNIDRAFT2_1208218	G	A/
ACJE01000006.1	185969	AAAAATGTTTAGTGGATTTA	Intergenic		T	A/
ACJE01000006.1	191667	CTGTTTTGCCCAGCCCCTGA	Intergenic		C	T/
ACJE01000006.1	202951	ACCAGAAGTCCCATATGGCC	Synonymous variant	ASPNIDRAFT2_1103255	C	T/
ACJE01000006.1	217883	AGAAGAGACCCCTGCAGTTC	Intergenic		C	T/
ACJE01000006.1	220204	CTCTGGATGGAAAAGTGGAT	Intergenic		G	A/
ACJE01000006.1	220417	ATCACGACGGAACTTTCACC	Intergenic		G	C/
ACJE01000006.1	220418	TCACGACGGAACTTTCACCG	Intergenic		A	G/
ACJE01000006.1	221903	GAAGAAGAAAAAGAAAAGCA	Intergenic		A	G/
ACJE01000006.1	225262	CTGGGTTGCACCCTTCTTCA	Intergenic		A	G/
ACJE01000006.1	228732	CATTCTATCCCCCCCATCGT	Intergenic		C	T/
ACJE01000006.1	242836	GACGAGCAGTAACAGTAATG	Intergenic		T	G/
ACJE01000006.1	243494	CCATGGCCCACTTAGCTTCA	Intergenic		A	G/
ACJE01000006.1	251477	TCTGCAGCCCAGTGTACCTG	Intergenic		C	A/
ACJE01000006.1	255680	AACTAACTTGGGGCAATTTC	Missense variant & splice region variant	ASPNIDRAFT2_186371	G	T/
ACJE01000006.1	262459	CTCCTGAGCGACATTCTCCA	5' UTR variant	ASPNIDRAFT2_1143082	G	T/
ACJE01000006.1	282684	CGACTGCATCGTTGCTTACG	Intergenic		C	T/
ACJE01000006.1	283208	TGTCTTCCCCCTGTCCAACC	Synonymous variant	ASPNIDRAFT2_1103291	C	T/
ACJE01000006.1	289101	TTTGGCGGTTGATGGTGATG	Synonymous variant	ASPNIDRAFT2_1182969	T	C/
ACJE01000006.1	291015	CTGTGTAGACATTTGCTGTA	Intergenic		C	A/
ACJE01000006.1	293079	GGTATAAAACCCCTTCCCTT	Intergenic		C	A/
ACJE01000006.1	293693	TTCTAACTACCTGCTGGCTG	Intergenic		C	A/
ACJE01000006.1	296904	ACACCTGCTGTACAGTGAGT	Missense variant	ASPNIDRAFT2_1085457	G	A/
ACJE01000006.1	296986	CACCGCAGTGAACTAGGCCC	Missense variant	ASPNIDRAFT2_1085457	G	A/
ACJE01000006.1	301021	GCTGGGCATTTCAGGCTGTC	Missense variant	ASPNIDRAFT2_1150527	T	C/
ACJE01000006.1	302478	TGCCCCAAAGTTAAAGTTTT	Intergenic		G	A/
ACJE01000006.1	314115	GGTGGAAAGGCCTAGTGCAA	Synonymous variant	ASPNIDRAFT2_1163270	G	A/
ACJE01000006.1	318965	GAGTAGCGGCGAGATGGATG	Synonymous variant	ASPNIDRAFT2_1118933	C	T/
ACJE01000006.1	346495	TATGAGGAGGGAGAGACTGC	Intergenic		G	A/
ACJE01000006.1	353365	TTTTTTTTTTTTTTTTTTTT	Intergenic		T	C/
ACJE01000006.1	353616	CCGCAACCACTGGATTCGAC	Missense variant	ASPNIDRAFT2_1133207	C	A/
ACJE01000006.1	377329	TTATTCAATCCTTGCTTGTC	Intergenic		C	T/
ACJE01000006.1	386318	ACCTGCATCAATCATTATCA	5' UTR variant	ASPNIDRAFT2_1011898	A	G/
ACJE01000006.1	400960	ATGACTCACGCGCTGCTCTT	3' UTR variant	ASPNIDRAFT2_1103368	G	T/
ACJE01000006.1	410122	GCTCTCCAACAAAACCCCTC	Intergenic		C	A/
ACJE01000006.1	412226	GACTTCCATCGGAGGTAGTA	Intergenic		C	T/
ACJE01000006.1	426761	CGCCAACCAAACGACTGAGG	Synonymous variant	ASPNIDRAFT2_1150553	A	G/
ACJE01000006.1	431007	TGCTAACAACTCGATATCAT	Synonymous variant	ASPNIDRAFT2_1172489	C	T/
ACJE01000006.1	431085	CGCTAGGTTCTCAGCAATGG	Synonymous variant	ASPNIDRAFT2_1172489	C	T/
ACJE01000006.1	444596	GGGGGGGGGTGGGAAATCAA	Intergenic		T	G/
ACJE01000006.1	445635	TGACACGTATGATGATATGG	Intergenic		T	C/
ACJE01000006.1	453866	CACAATCAACATCATCTGGA	Missense variant	ASPNIDRAFT2_1150559	C	T/
ACJE01000006.1	457645	AGAATCTCGGATATGGTTTT	Intergenic		G	A/
ACJE01000006.1	462882	AAGGGGTTTGGGGGCGCTCA	Intergenic		G	A/
ACJE01000006.1	488106	ACTGATTATATGATCAATAG	Intergenic		A	C/
ACJE01000006.1	493483	TAGGCGGGGTAATGGAACCA	Intergenic		T	C/
ACJE01000006.1	499793	TGGACCGTCATCGAAGGTTA	Intergenic		A	G/
ACJE01000006.1	512529	TAACCACATAATTAATCCCA	Intergenic		A	C/
ACJE01000006.1	514552	GTCAAGAGCGTTTATCTCCC	Synonymous variant	ASPNIDRAFT2_49680	G	A/
ACJE01000006.1	515257	CGAGGAGCCAATATAAACGG	Synonymous variant	ASPNIDRAFT2_49680	A	G/
ACJE01000006.1	521254	TCATGCTGTTCTCGGCACGG	Synonymous variant	ASPNIDRAFT2_1150573	T	G/
ACJE01000006.1	521732	TGAATAGGCTGTGGCACTGC	Missense variant	ASPNIDRAFT2_1085091	T	C/
ACJE01000006.1	526945	AAGTCTTAGTAAGAGCCTCT	Intergenic		T	G/
ACJE01000006.1	534281	GAGAATGACGGCCAGTGTAA	Synonymous variant	ASPNIDRAFT2_1172526	G	A/
ACJE01000006.1	534536	CACCGTTAGGAGACTCTTGA	Synonymous variant	ASPNIDRAFT2_1172526	G	A/
ACJE01000006.1	536096	GTCGGACCCGGTATTTCCAG	Synonymous variant	ASPNIDRAFT2_1172526	G	C/
ACJE01000006.1	554527	GAGGCCATTATGATTGCTTT	5' UTR variant	ASPNIDRAFT2_1163323	A	T/
ACJE01000006.1	564461	CAGGTATTTGTTTTATGAGA	Intergenic		G	T/
ACJE01000006.1	568264	GATTGGCAGTGTCAGGGCAG	Intergenic		T	G/
ACJE01000006.1	576380	CTCAAGATCAATCGTGCCAT	Intergenic		A	C/
ACJE01000006.1	592261	CGTAAGTAATACCCTCGCTT	Intergenic		T	G/
ACJE01000006.1	597959	AGTTGCCCTTCCCCCCTCCC	Intergenic		T	C/
ACJE01000006.1	597962	TGCCCTTCCCCCCTCCCTTA	Intergenic		C	A/
ACJE01000006.1	625362	CACTCCACCCCAGGCTACTC	Missense variant	ASPNIDRAFT2_1163345	C	T/
ACJE01000006.1	628961	AATCGCCACCGTCTGGTTAC	Synonymous variant	ASPNIDRAFT2_1183051	C	T/
ACJE01000006.1	648878	CTTATGCAGAGGTTGGTTGA	Intergenic		A	T/
ACJE01000006.1	701527	GGGTTCAGGTCAGTCTAGAA	Missense variant	ASPNIDRAFT2_1133322	T	C/
ACJE01000006.1	728370	AGGGGTGGGTCCGTCTAATT	Intergenic		T	G/
ACJE01000006.1	728393	AGGGTTCCCTTTGAAACTGG	Intergenic		T	G/
ACJE01000006.1	729128	CCGGTTCGGTAGCACCGAAC	Intergenic		T	G/
ACJE01000006.1	736612	TAGAAGAAAAAAAAGAAGGA	Intergenic		A	G/
ACJE01000006.1	742964	TCTTCAGCTAACGTTGTGGG	Intergenic		A	G/
ACJE01000006.1	767745	ATCTGTATGGTCAGTCAGTG	Splice region variant & intron variant	ASPNIDRAFT2_1183075	G	T/
ACJE01000006.1	770056	GGCACCCTTGCATCACGATC	Intergenic		G	A/
ACJE01000006.1	776092	AACTAGAACACCGGTCTTGT	Synonymous variant	ASPNIDRAFT2_1103501	A	G/
ACJE01000006.1	780947	TTCCAGCCATTTTGTATCGG	Synonymous variant	ASPNIDRAFT2_1183078	T	C/
ACJE01000006.1	782616	TTCATCCAAGACACTAAAAT	Intergenic		G	A/
ACJE01000006.1	795060	CTGGATGGTAGGCGTGTTTA	Synonymous variant	ASPNIDRAFT2_1150625	A	G/
ACJE01000006.1	795695	CAAACTATTATCACTGTAAT	Missense variant	ASPNIDRAFT2_1150625	A	G/
ACJE01000006.1	798762	AACACCCACGCGTCGCTTCA	Intergenic		G	A/
ACJE01000006.1	832345	TTATCTCTATACTAGTACCT	Intergenic		T	G/
ACJE01000006.1	840997	GAGAAGAGTCAGCCGATCGG	Intergenic		C	T/
ACJE01000006.1	851903	TGTCCTTCTCCTTAACCAGT	Synonymous variant	ASPNIDRAFT2_1119145	C	T/
ACJE01000006.1	852206	AGCGCTCAATTTCTCCACTG	Synonymous variant	ASPNIDRAFT2_1119145	T	C/
ACJE01000006.1	854758	TCCCTGGGGAAATAGTGAGG	Synonymous variant	ASPNIDRAFT2_1157228	A	G/
ACJE01000006.1	856320	TATAAATTAACTGGCCAGTT	3' UTR variant	ASPNIDRAFT2_1157228	A	G/
ACJE01000006.1	857506	TCGGCCCGAGGAACCTGGCT	Synonymous variant	ASPNIDRAFT2_42301	G	A/
ACJE01000006.1	861936	GCCCGTTCCATTTGCGACCG	Intergenic		A	C/
ACJE01000006.1	865797	CTAACTTCAAAGCTAATTGC	Intergenic		A	G/
ACJE01000006.1	867508	ACAGAGTAGCTTGGTGTTTG	Intergenic		C	T/
ACJE01000006.1	869407	CAAAGTCAATGTTGACTACC	Synonymous variant	ASPNIDRAFT2_1163386	T	C/
ACJE01000006.1	869479	CCAAATAAACCAGCACAGTA	Synonymous variant	ASPNIDRAFT2_1163386	C	T/
ACJE01000006.1	869503	CAGATGTCGCTTCGAAAATG	Synonymous variant	ASPNIDRAFT2_1163386	C	G/
ACJE01000006.1	874397	GGCGGTGGTGGTAGGGGTCC	Synonymous variant	ASPNIDRAFT2_1163387	G	A/
ACJE01000006.1	880277	CACAACAAGCAGATTCTGAC	Missense variant	ASPNIDRAFT2_1183097	C	G/
ACJE01000006.1	884515	CATTTCCTTATTGCCAATCA	Intergenic		A	C/
ACJE01000006.1	931894	TACTGACGCATTAAAATTAC	Intergenic		A	T/
ACJE01000006.1	954896	GCTTATAGGTATTTAAGGAC	Intergenic		T	G/
ACJE01000006.1	970169	CCCGAATCTATACTAACGAG	Splice region variant & intron variant	ASPNIDRAFT2_1172672	A	G/
ACJE01000006.1	980821	ACCCACAGGCCTCCGCCAGT	Synonymous variant	ASPNIDRAFT2_42258	C	T/
ACJE01000006.1	995903	GGAAAGACCTTAACCCAAGA	Missense variant	ASPNIDRAFT2_1084943	T	A/
ACJE01000006.1	1003186	TGAACATCAAATCTGAACCT	Missense variant	ASPNIDRAFT2_1208855	A	C/
ACJE01000006.1	1003895	TGAACTTCGCAACAAGTCCG	Synonymous variant	ASPNIDRAFT2_1208855	C	T/
ACJE01000006.1	1024095	GCTTGCTTGAGATTAGATGT	Splice region variant & intron variant	ASPNIDRAFT2_1172695	A	G/
ACJE01000006.1	1028046	TGAAAATCCCTCACTCCTTG	Intergenic		C	T/
ACJE01000006.1	1062251	AAATAAATAAATAAATAAAT	Intergenic		A	G/
ACJE01000006.1	1062261	ATAAATAAATAAAAAACAAG	Intergenic		T	C/
ACJE01000006.1	1068867	CCGCTCGGATACGAGCAGAG	Missense variant	ASPNIDRAFT2_1119191	T	C/
ACJE01000006.1	1075354	ATGAAGCTAAAGAAATGGGT	Intergenic		A	G/
ACJE01000006.1	1077346	GAGCCTGTGCTGTCGAACCA	Missense variant	ASPNIDRAFT2_42219	C	A/
ACJE01000006.1	1101559	GTCGATGACCCTACTCGGCA	Intergenic		C	G/
ACJE01000006.1	1104775	CCAATTAGCTGACCACAAAC	Intergenic		T	G/
ACJE01000006.1	1107011	TGTTAGGGGGGATAGGTGGC	Synonymous variant	ASPNIDRAFT2_1172725	G	A/
ACJE01000006.1	1111290	GAGACAACGGTTCAGGCGAA	Missense variant	ASPNIDRAFT2_186770	G	A/
ACJE01000006.1	1119200	ACTGGTCGTTGGCGGGGATC	Synonymous variant	ASPNIDRAFT2_1103566	T	G/
ACJE01000006.1	1120728	AACATTCCGTACAGCAAGAC	Missense variant	ASPNIDRAFT2_1103566	T	C/
ACJE01000006.1	1132576	ATGGGCGACTAAGAATAGCC	Synonymous variant	ASPNIDRAFT2_1183141	T	C/
ACJE01000006.1	1132815	AGTAATTTAAAGAGCAGCCA	3' UTR variant	ASPNIDRAFT2_1183141	A	T/
ACJE01000006.1	1135736	CCTGGAAAGCTTCTACCCAG	Missense variant	ASPNIDRAFT2_1084947	C	T/
ACJE01000006.1	1160171	ATTATGGTATTCAAGACCGC	Synonymous variant	ASPNIDRAFT2_1163437	T	C/
ACJE01000006.1	1161097	TGGTGGGAGGGGGAGGGGGC	Intergenic		G	T/
ACJE01000006.1	1161282	TCTCTGGACAGATTAATTAG	Intergenic		A	C/
ACJE01000006.1	1168436	GATGGTAAGCCCAAGTGTAG	Splice region variant & intron variant	ASPNIDRAFT2_1157253	C	T/
ACJE01000006.1	1171730	TTCGCACCGTATATGTATCA	Missense variant	ASPNIDRAFT2_1157253	T	C/
ACJE01000006.1	1186886	CCAGTGGCAGTACAACAAAA	Intergenic		G	A/
ACJE01000006.1	1192891	GGGAAAAGAATCCTTGCGAC	Intergenic		A	C/
ACJE01000006.1	1219520	CGCGCGCGAGAGTTCCGTTG	Synonymous variant	ASPNIDRAFT2_1119231	G	A/
ACJE01000006.1	1223699	TACAAACCGGTTCACTACAG	Intergenic		G	T/
ACJE01000006.1	1226117	ATGACTATGACCGTATCAAG	Missense variant	ASPNIDRAFT2_186429	A	G/
ACJE01000006.1	1237379	AAAAAGGTTTCCCCCCTCCT	Intergenic		T	C/
ACJE01000006.1	1238323	CCTCTCTCTTACCTCGCGGT	Intergenic		T	C/
ACJE01000006.1	1242175	TGCAGCTGTGATAGTGACTG	Missense variant	ASPNIDRAFT2_1119237	G	A/
ACJE01000006.1	1242552	GACTGTACGCGCCCGCTTCG	Synonymous variant	ASPNIDRAFT2_1119237	C	T/
ACJE01000006.1	1257450	CTTCGACTTTCTCCTCTCAT	Synonymous variant	ASPNIDRAFT2_1103615	T	C/
ACJE01000006.1	1258739	CTCGGCTGGCCAGAGGAGGA	Missense variant	ASPNIDRAFT2_1103615	C	T/
ACJE01000006.1	1263204	AAACAAACTATAAGAGCAGC	3' UTR variant	ASPNIDRAFT2_1103616	A	G/
ACJE01000006.1	1278521	CTTCATATGGTTTACCAAAG	Synonymous variant	ASPNIDRAFT2_1163475	G	A/
ACJE01000006.1	1304930	TTGTCCAACCCACCACCATC	Intergenic		C	A/
ACJE01000006.1	1338684	GAGAGAGAGAGAGTGTGTGT	Intergenic		A	T/
ACJE01000006.1	1338686	GAGAGAGAGAGTGTGTGTGT	Intergenic		A	T/
ACJE01000006.1	1344577	TCTGCACAACGATCCCACGT	Intergenic		C	A/
ACJE01000006.1	1347390	CAGTACTCAGCCGGAGCCGT	Intergenic		G	A/
ACJE01000006.1	1373676	CGTTTCGCCATTCAGGGAAG	Synonymous variant	ASPNIDRAFT2_1119306	A	G/
ACJE01000006.1	1380265	CCTTGTTGGCTGGTTGATTG	Synonymous variant	ASPNIDRAFT2_42120	C	T/
ACJE01000006.1	1381159	GGGAGACGTTGAAGCTGACA	Intergenic		T	C/
ACJE01000006.1	1385662	CTGGCAACCTTTCTCTTATT	Intergenic		T	C/
ACJE01000006.1	1385665	GCAACCTTTCTCTTATTCCT	Intergenic		C	T/
ACJE01000006.1	1387575	CTCAAGAGGTTCTTGGTACC	Synonymous variant	ASPNIDRAFT2_42119	T	A/
ACJE01000006.1	1389557	GCTGCTGCTTCCTTCGTCTA	Intergenic		T	G/
ACJE01000006.1	1390011	TATGTCACCGGACCCCGCAC	Intergenic		G	A/
ACJE01000006.1	1393067	ATATCTGAGCAGGATCTATT	Intergenic		C	T/
ACJE01000006.1	1394537	AAAAAAAATAAAAAATATTT	Intergenic		A	T/
ACJE01000006.1	1395675	GAGGAAAGGCAAAAAAAAAA	Intergenic		C	G/
ACJE01000006.1	1395680	AAGGCAAAAAAAAAAAAAAA	Intergenic		A	C/
ACJE01000006.1	1396183	ATTATAATTTTTTTTTCCTT	Intergenic		T	C/
ACJE01000006.1	1397336	TATCTGGGGAAAGTTCAATC	Intergenic		A	G/
ACJE01000006.1	1397789	CACCTGCTCTGTTCAAACAG	Intergenic		T	G/
ACJE01000006.1	1403436	TACGCGAGCAAACCAGTTCT	Synonymous variant	ASPNIDRAFT2_49527	A	G/
ACJE01000006.1	1411974	CCTCGTCCACACAATACAAA	Missense variant	ASPNIDRAFT2_1183214	C	A/
ACJE01000006.1	1411986	AATACAAAGTACCTGGCGAG	Missense variant	ASPNIDRAFT2_1183214	T	C/
ACJE01000006.1	1412562	TTTCCAGACCGGAGAGTTAC	Synonymous variant	ASPNIDRAFT2_1183214	C	T/
ACJE01000006.1	1413773	ACGGAGGGAAGGGGAACTGG	Intergenic		A	G/
ACJE01000006.1	1416782	GGAAGAATCAGGTAGTCATG	Synonymous variant	ASPNIDRAFT2_1183216	A	G/
ACJE01000006.1	1427877	TTTGGGGAGGTTGGTCTGGT	Intergenic		G	T/
ACJE01000006.1	1436814	GCTTAGAAATATAGAAGCAC	3' UTR variant	ASPNIDRAFT2_1163510	T	C/
ACJE01000006.1	1444571	ATATGAGGTTAGTTTATCTG	Splice region variant & intron variant	ASPNIDRAFT2_1133575	T	G/
ACJE01000006.1	1494727	AATCTTCTTGACACATCTCA	Intergenic		G	A/
ACJE01000006.1	1495356	GAAAACACAAGCTACGGTCG	Intergenic		A	G/
ACJE01000006.1	1496014	TTGTTTGATTAAGTCATATG	Intergenic		T	G/
ACJE01000006.1	1506692	AAAAGAAAAAAAAAAAAAAA	Intergenic		A	G/
ACJE01000006.1	1506694	AAGAAAAAAAAAAAAAAAAA	Intergenic		A	G/
ACJE01000006.1	1509466	GCCGTAGACACGCTAGATGA	Intergenic		A	C/
ACJE01000006.1	1513063	GGTACTGTTGGTTAGGGGAT	5' UTR variant	ASPNIDRAFT2_1143284	G	A/
ACJE01000006.1	1513129	CATCGTGGCGGCCTGAGGGG	Intergenic		G	A/
ACJE01000006.1	1516339	GCGGATGTCGGCGGCCAGGT	Synonymous variant	ASPNIDRAFT2_1163527	G	A/
ACJE01000006.1	1539602	ACCACGATCCTATTCCTTCG	Intergenic		C	T/
ACJE01000006.1	1539873	ATAATATCGAAAGCTACAGC	Intergenic		A	G/
ACJE01000006.1	1551000	TTACAAGAAAAGTTGGGAGG	5' UTR variant	ASPNIDRAFT2_1103724	A	G/
ACJE01000006.1	1557138	CGCAATATAACTGCATATGG	3' UTR variant	ASPNIDRAFT2_1163533	A	C/
ACJE01000006.1	1571641	GGTGTGGCTGCAGTACACGC	Synonymous variant	ASPNIDRAFT2_1172858	G	C/
ACJE01000006.1	1573290	GGCTTGGTGGGGGAGGAGAG	Synonymous variant	ASPNIDRAFT2_1163536	G	A/
ACJE01000006.1	1574141	TGTAGTACTCTGTAACGTAG	5' UTR variant	ASPNIDRAFT2_1163536	C	T/
ACJE01000006.1	1576721	CTGTCGCGAAACCTTCGTAG	Synonymous variant	ASPNIDRAFT2_185810	A	G/
ACJE01000006.1	1580774	GTGCATCGCCTTGGTGCGTT	5' UTR variant	ASPNIDRAFT2_1143299	C	T/
ACJE01000006.1	1584967	CGACGGGAAGACGAACGGCA	Synonymous variant	ASPNIDRAFT2_42059	G	A/
ACJE01000006.1	1586839	GATGCTCCCATTCGACGATG	Intergenic		A	G/
ACJE01000006.1	1587045	AGCGCCTCCCTCGGGATGCG	Intergenic		C	A/
ACJE01000006.1	1589449	GATGGGAGGGGGGTTTGGGG	Intergenic		G	A/
ACJE01000006.1	1597756	TCTCCCATGTGCAGAGGAAG	Intergenic		T	C/
ACJE01000006.1	1598166	TATGCACGGTTATACAATCA	Intergenic		T	G/
ACJE01000006.1	1608243	AGTCTTCGTGTTCCATGTGT	Intergenic		G	A/
ACJE01000006.1	1611394	TCCCTCCGCTCCATACAGAG	Intergenic		T	C/
ACJE01000006.1	1612806	CTCCTCGCATTGCATCCGGA	Missense variant	ASPNIDRAFT2_1133613	T	G/
ACJE01000006.1	1627410	TGAAGCAAGGGAAAGGTTCC	Synonymous variant	ASPNIDRAFT2_1183259	G	A/
ACJE01000006.1	1628480	TGTAGCAGTTCAAGCTGAGG	Synonymous variant	ASPNIDRAFT2_1143302	T	C/
ACJE01000006.1	1635969	CTCAGGAACGCATATGAACA	Intergenic		G	A/
ACJE01000006.1	1641999	CATGCACACAATTGCGCAAA	Intergenic		A	G/
ACJE01000006.1	1651225	CCCCGTCCCTGGAGTGACTC	Intergenic		T	A/
ACJE01000006.1	1652008	TTAGTGGGTGGTGGTGAAGG	Intergenic		G	T/
ACJE01000006.1	1660293	GTCAACGGCATAAACAGCAC	Intergenic		A	G/
ACJE01000006.1	1660949	TTACACTGAATGAGGGGATG	Intergenic		A	G/
ACJE01000006.1	1672324	TGAACGAGCGCGTACTCTCC	Intergenic		G	A/
ACJE01000006.1	1674356	ATCCTGAAGCCCTTTTGATG	Intergenic		C	T/
ACJE01000007.1	4620	ACGCACGGGATCACAACCGT	Intergenic		A	G/
ACJE01000007.1	7681	TTCGTCTTGCAGTGTACCAG	Intergenic		C	A/
ACJE01000007.1	9210	ACAAAAATACTAAAAATAGG	Intergenic		C	A/
ACJE01000007.1	9259	GTACGAAGGATAATCAACAC	Synonymous variant	ASPNIDRAFT2_1150768	A	G/
ACJE01000007.1	10128	TCTTTATAAGCGCCCCATGT	Intergenic		G	A/
ACJE01000007.1	19564	TATGCTAGGAAGATTGTGCG	Synonymous variant	ASPNIDRAFT2_1103765	A	G/
ACJE01000007.1	20635	ACCGCCTTGAGGACCGCCGT	Missense variant	ASPNIDRAFT2_1163560	A	G/
ACJE01000007.1	23759	ATTCACGGTGTACAGATAGT	Synonymous variant	ASPNIDRAFT2_1085672	G	A/
ACJE01000007.1	25443	CATCGTGATTGGTAGTGGTA	Synonymous variant	ASPNIDRAFT2_1209285	T	C/
ACJE01000007.1	31725	ACGAGCCCTACTCTCCGGCC	Synonymous variant	ASPNIDRAFT2_46029	A	G/
ACJE01000007.1	33736	AAACACGGAACATCATACAA	Intergenic		A	G/
ACJE01000007.1	33814	ACATGTCTCCAAAGTCCACA	Synonymous variant	ASPNIDRAFT2_1119402	C	T/
ACJE01000007.1	35298	CAATGCGACTGAATAGACGC	Intergenic		T	C/
ACJE01000007.1	38276	CGTCTTCTGTGACAAGGCTT	Intergenic		T	C/
ACJE01000007.1	40741	GGCCTGAACATCCGCCGAGC	Intergenic		A	G/
ACJE01000007.1	41446	TCCGACACTACACTGAGTCC	Splice region variant & intron variant	ASPNIDRAFT2_1157325	A	G/
ACJE01000007.1	45284	TCCGACATTACAATCCCACC	Intergenic		A	G/
ACJE01000007.1	49432	CTGACCCTAATACCCACAAG	Intergenic		A	C/
ACJE01000007.1	54448	CTCTATCACGACGAGCCAGA	Synonymous variant	ASPNIDRAFT2_51489	G	A/
ACJE01000007.1	58395	TGGAAACAACTACCTAGGTC	Missense variant	ASPNIDRAFT2_1085699	C	G/
ACJE01000007.1	73142	TTCGCCACGGTGGTAGTAGT	Missense variant	ASPNIDRAFT2_1133670	G	A/
ACJE01000007.1	77681	ACTAGCAGTTCCGGACTGGA	Synonymous variant	ASPNIDRAFT2_1103807	T	G/
ACJE01000007.1	80169	CGAGGCTCTGCGCGTTAAGC	Synonymous variant	ASPNIDRAFT2_1085903	G	A/
ACJE01000007.1	101970	TTTGTACAGGCAATGAGATA	Intergenic		G	A/
ACJE01000007.1	101971	TTGTACAGGCAATGAGATAT	Intergenic		C	A/
ACJE01000007.1	105174	GAAGACGATGGTATCACCGT	Missense variant	ASPNIDRAFT2_1085647	G	T/
ACJE01000007.1	105305	TTCCCATCCCCCTAGTTCAC	Intergenic		C	T/
ACJE01000007.1	105760	GGACAACTTAATGGGCAGGA	Intergenic		A	C/
ACJE01000007.1	108457	GCACCGTCGCCGATGACCTT	Missense variant	ASPNIDRAFT2_1157339	C	T/
ACJE01000007.1	123174	TGGCGGAAAACCTCTGTGGC	Intergenic		A	T/
ACJE01000007.1	123621	GTATGTTTTTTGGCCGCCTT	Intergenic		T	C/
ACJE01000007.1	129269	GGTGTTGGGGTTCCAGGTGG	Synonymous variant	ASPNIDRAFT2_1143342	G	A/
ACJE01000007.1	130025	CATAATCTCATTCAACTCGA	Intergenic		A	T/
ACJE01000007.1	132053	GAAAGTATGAATGAATCTGT	5' UTR variant	ASPNIDRAFT2_1143344	A	G/
ACJE01000007.1	134237	TGGTAAACCACCACTGGCGG	Intergenic		A	G/
ACJE01000007.1	140989	CCAATCACCACTCGGGTCCC	Intergenic		A	C/
ACJE01000007.1	145235	TGTGATTGGGATGCCAATGT	Intergenic		G	A/
ACJE01000007.1	147687	CCCACCCAATTTTTTACCAA	Intergenic		T	G/
ACJE01000007.1	147688	CCACCCAATTTTTTACCAAT	Intergenic		T	A/
ACJE01000007.1	149131	AATGGCTTCACCGATCCATT	Synonymous variant	ASPNIDRAFT2_1157348	A	G/
ACJE01000007.1	152367	TATAGCCGATGGGATAGACA	Missense variant	ASPNIDRAFT2_1119477	T	C/
ACJE01000007.1	154085	AGCCGTGCGTACATATCCAA	Synonymous variant	ASPNIDRAFT2_1119477	T	C/
ACJE01000007.1	160042	GCCGGGGAGATAACCGTTGA	Missense variant	ASPNIDRAFT2_1103854	A	G/
ACJE01000007.1	161268	AGATAATAGAGGTGGGCGGC	Synonymous variant	ASPNIDRAFT2_1103854	A	G/
ACJE01000007.1	162597	GAGTGACACGGTGAAGGAGG	Synonymous variant	ASPNIDRAFT2_1103854	G	T/
ACJE01000007.1	169523	CATTGCGTCTGATGGTCTCA	Synonymous variant	ASPNIDRAFT2_1150823	T	G/
ACJE01000007.1	170051	GGATGGCTTGACGGTGAATA	Synonymous variant	ASPNIDRAFT2_1150823	G	A/
ACJE01000007.1	174539	CGGCAAATGATCTACGAACA	Missense variant	ASPNIDRAFT2_1209400	A	C/
ACJE01000007.1	181570	AGGTCTTTTCCCCCCGCCCG	5' UTR variant	ASPNIDRAFT2_1119488	C	T/
ACJE01000007.1	188587	TGATAGATTATAGTCCGCCT	Synonymous variant	ASPNIDRAFT2_1119494	A	G/
ACJE01000007.1	198670	AGACAACAACGTCGCAGCCT	Missense variant	ASPNIDRAFT2_1157355	C	T/
ACJE01000007.1	199990	AATGAAGATCATGGTCGCAA	Missense variant	ASPNIDRAFT2_1157355	C	G/
ACJE01000007.1	205806	GGGGAAAGCATTTCGAAAGA	Missense variant	ASPNIDRAFT2_1133718	A	C/
ACJE01000007.1	211341	TGACCAGAACATGCGTCTCA	Intergenic		C	A/
ACJE01000007.1	211349	ACATGCGTCTCAGGACTAAC	Intergenic		T	C/
ACJE01000007.1	234565	GGCACATGCGCCCAGGCTCG	Intergenic		G	T/
ACJE01000007.1	239057	TGTCTTCTCACTTTTCAAGT	Synonymous variant	ASPNIDRAFT2_1085842	A	C/
ACJE01000007.1	239166	AAGGAGTCATCAAGCACGAG	Missense variant	ASPNIDRAFT2_1085842	T	G/
ACJE01000007.1	245662	GTGGGTATGTATGTCTGGAG	Intergenic		T	C/
ACJE01000007.1	250834	TGTCCTTGCTCTCATGGGCA	Synonymous variant	ASPNIDRAFT2_1133733	T	C/
ACJE01000007.1	259099	GTGTTGAGGCTTCCGGGAAG	5' UTR variant	ASPNIDRAFT2_1209469	C	T/
ACJE01000007.1	259333	GATTTGCTATCACTGGTAGT	Intergenic		T	A/
ACJE01000007.1	261929	AACAGGCCAAAGAGGCCCGC	Missense variant	ASPNIDRAFT2_45952	A	T/
ACJE01000007.1	265625	AAAAGCATCGAACCCAATGA	Missense variant	ASPNIDRAFT2_1172993	G	A/
ACJE01000007.1	270734	CAAGAGTAGGTTGCGATAAA	Intergenic		G	A/
ACJE01000007.1	275171	ATGGGTCAATGAGATTACTA	Intergenic		T	C/
ACJE01000007.1	275180	TGAGATTACTAAGTAATTCC	Intergenic		T	C/
ACJE01000007.1	282216	ATCTAGTTAGTTTAATTTAC	Intergenic		G	A/
ACJE01000007.1	282254	ATAGTTTTACATTAATAGAC	Intergenic		C	T/
ACJE01000007.1	282291	TATATCTTTGAATATAATCT	Intergenic		G	A/
ACJE01000007.1	282846	AATTCTACAAGTATAATTTC	Intergenic		A	G/
ACJE01000007.1	282852	ACAAGTATAATTTCTTAGAA	Intergenic		A	G/
ACJE01000007.1	282934	TCTTATTATAATCTGATATA	Intergenic		A	C/
ACJE01000007.1	283193	AAAAATTATTTTAAAATATT	Intergenic		T	C/
ACJE01000007.1	283195	AAATTATTTTAAAATATTCT	Intergenic		T	C/
ACJE01000007.1	283245	GTTAATTTAAAAAAATTTAA	Intergenic		A	G/
ACJE01000007.1	283256	AAAATTTAAAATACTAGATA	Intergenic		A	G/
ACJE01000007.1	283296	AATAACTATGCACGTACGCG	Intergenic		G	T/
ACJE01000007.1	283372	TATAATCAGCTAATTCTTAA	Intergenic		C	T/
ACJE01000007.1	283411	ATTAAATATCAAAGAATCAG	Intergenic		C	T/
ACJE01000007.1	283431	AGATTTTTAAAGATTTCTTT	Intergenic		A	G/
ACJE01000007.1	283475	TTAAATAAAATAGTATACTA	Intergenic		A	G/
ACJE01000007.1	283506	TATATATTATATTCTTAAAA	Intergenic		T	A/
ACJE01000007.1	283614	TTATTTATAAAACTAAGAAC	Intergenic		A	G/
ACJE01000007.1	283637	ATTAAAAGGTTTAAAAATCT	Intergenic		T	C/
ACJE01000007.1	283679	TTTATTAAATTTTTTTAGAT	Intergenic		T	C/
ACJE01000007.1	283695	AGATGATCTCTTTATAATTA	Intergenic		C	T/
ACJE01000007.1	283702	CTCTTTATAATTATCAGTTT	Intergenic		A	G/
ACJE01000007.1	284021	AATATTAAACACCAGAAGGA	Intergenic		C	T/
ACJE01000007.1	284039	GAAAAGAAGAAAGTGTAGAA	Intergenic		A	G/
ACJE01000007.1	284099	TAAATAAAGCAAATAGAACT	Intergenic		C	T/
ACJE01000007.1	284113	AGAACTAAGCTACATGATTC	Intergenic		C	T/
ACJE01000007.1	284169	TTATAAGCCACTCATATGTG	Intergenic		A	C/
ACJE01000007.1	284212	TTAGAAGTCTGCAGAGTATC	Intergenic		T	C/
ACJE01000007.1	284303	AGGGACAGGGAAGCAATCCT	Intergenic		G	A/
ACJE01000008.1	3038	ATCATTGTAGATATCTTCGA	Synonymous variant	ASPNIDRAFT2_1143359	G	A/
ACJE01000008.1	13804	TCATGCCGAGGACAACAAGC	Synonymous variant	ASPNIDRAFT2_1183331	G	A/
ACJE01000008.1	18190	GGCCGGGGCTGTGGGAGAGC	Intergenic		T	G/
ACJE01000008.1	19311	AAGCTTCACGCCAATTGGCA	Intron variant	ASPNIDRAFT2_1103925	G	A/
ACJE01000008.1	22663	GAGGCTAACGAATTTAATCC	Intergenic		G	T/
ACJE01000008.1	29920	GACAGAAACACTTGACTCGA	Intergenic		A	C/
ACJE01000008.1	42038	CCGAACGAAAACGTCTGTGA	Intergenic		A	G/
ACJE01000008.1	50864	TCGAGACATCAATTCTCTAG	Synonymous variant	ASPNIDRAFT2_40301	C	T/
ACJE01000008.1	59044	CCTGAAAAGAGATTGCATAT	Synonymous variant	ASPNIDRAFT2_1150874	A	G/
ACJE01000008.1	60525	AATGCATGCTTTGGGCCGTT	Missense variant	ASPNIDRAFT2_1150874	T	C/
ACJE01000008.1	64086	GGCCATCACGCAACCAGTAG	Synonymous variant	ASPNIDRAFT2_209956	G	A/
ACJE01000008.1	64963	ATATGAGCAAGAACAAGGAA	Intergenic		A	C/
ACJE01000008.1	71355	TTCTTTTTTCCGCCCCCCTC	Intergenic		C	T/
ACJE01000008.1	73044	TTCCTTTTCAGACTCTCCGT	Intergenic		A	C/
ACJE01000008.1	73125	CTTGGGCTCCCCGAAAAAAA	Intergenic		C	G/
ACJE01000008.1	108463	ACAGCCACAGTTGCAGATTG	Synonymous variant	ASPNIDRAFT2_1103981	G	A/
ACJE01000008.1	126913	CTTCATACTCTTTCTGCGCA	Missense variant	ASPNIDRAFT2_1143397	C	A/
ACJE01000008.1	127287	AATAAATATAATAGACATCT	3' UTR variant	ASPNIDRAFT2_1143397	A	G/
ACJE01000008.1	134589	AGCCAGCACTGTCTTATCAA	Synonymous variant	ASPNIDRAFT2_1163652	T	C/
ACJE01000008.1	135332	TGCCGCGGGGGAGGAGTGTC	Intergenic		G	A/
ACJE01000008.1	140518	GAAGATGCATCGGATCAGAA	Missense variant	ASPNIDRAFT2_1150890	T	C/
ACJE01000008.1	144107	TGAGAGCTGGTTTTGGGGAA	Synonymous variant	ASPNIDRAFT2_40328	G	A/
ACJE01000008.1	150096	AGGTAGGTATGGTGGCTGGT	Synonymous variant	ASPNIDRAFT2_1104005	T	C/
ACJE01000008.1	152490	CAAGCAACAGACGTAGTAGT	Intergenic		G	A/
ACJE01000008.1	152491	AAGCAACAGACGTAGTAGTG	Intergenic		A	G/
ACJE01000008.1	154376	CCTTCCTTCTAAGGCTGGCA	Synonymous variant	ASPNIDRAFT2_1157396	T	G/
ACJE01000008.1	170500	CTCTCTTTTCCCCCCCTCCC	Intergenic		C	T/
ACJE01000008.1	174274	CAACCCGCCGCCCTCCGTGA	3' UTR variant	ASPNIDRAFT2_1119648	G	A/
ACJE01000008.1	188783	CCCCTCCGCGCCCCCCCCCT	Intergenic		G	C/
ACJE01000008.1	203038	TCATCATCACTTTTTGCTGC	Intergenic		C	T/
ACJE01000008.1	203274	TCCGTTGAATCGAACATGAG	Intergenic		T	A/
ACJE01000008.1	207100	AGGGAGAAGCTCCCTGTTCT	Missense variant	ASPNIDRAFT2_1150905	C	T/
ACJE01000008.1	208186	TCAGCTCTCGTGCGGGAAAG	Synonymous variant	ASPNIDRAFT2_1150905	G	T/
ACJE01000008.1	214631	GCGCTTCTCGTCCAGCTCTA	Synonymous variant	ASPNIDRAFT2_1183398	G	A/
ACJE01000008.1	214910	GAGTCGCGGGTGCGGGATAT	5' UTR variant	ASPNIDRAFT2_1183398	G	A/
ACJE01000008.1	217383	TTGCCAGCCCGATGGTTGGA	Intergenic		C	A/
ACJE01000008.1	218502	TGAGACAATGGTGTTGTCGC	Intergenic		G	A/
ACJE01000008.1	225578	GTCCAAGAATGCGTAAGCGT	Synonymous variant	ASPNIDRAFT2_1209717	T	A/
ACJE01000008.1	228572	CGTCGCCTCATCTACTGTCG	Synonymous variant	ASPNIDRAFT2_1183401	A	C/
ACJE01000008.1	250849	GGTACATTCACCTGCCCGTG	Synonymous variant	ASPNIDRAFT2_1133825	A	G/
ACJE01000008.1	257196	GGTATATATAACGATCCACT	Intergenic		A	G/
ACJE01000008.1	257199	ATATATAACGATCCACTTTA	Intergenic		G	A/
ACJE01000008.1	264063	AACGGGCGTGTGGAAAGTAT	Intergenic		G	A/
ACJE01000008.1	268003	GTTGAGATGTCAGCATCAGA	Intergenic		T	C/
ACJE01000008.1	271567	GGTTCATGGGTCGAAGGCGC	Synonymous variant	ASPNIDRAFT2_1157411	G	A/
ACJE01000008.1	274401	TGCCGATTGTGGGGGAGAAG	Synonymous variant	ASPNIDRAFT2_1157412	T	G/
ACJE01000008.1	274563	CACGGCCACAGACTTGGCGA	Synonymous variant	ASPNIDRAFT2_1157412	A	G/
ACJE01000008.1	276743	CGGTAATGGAGAGAGAATAT	Intergenic		A	G/
ACJE01000008.1	284107	CGCCAACGCCCGAGCGGCCG	Synonymous variant	ASPNIDRAFT2_1163698	C	A/
ACJE01000008.1	284763	GGAATTGAAAATCGTCATAT	3' UTR variant	ASPNIDRAFT2_1163698	A	C/
ACJE01000008.1	285399	GACACCCAGGGAGGCGAGGT	Synonymous variant	ASPNIDRAFT2_1143444	G	A/
ACJE01000008.1	287735	CTGTCTCCGCGAGAGCGATA	Synonymous variant	ASPNIDRAFT2_1163700	C	T/
ACJE01000008.1	288368	GGCCTATGTATATTATACTT	3' UTR variant	ASPNIDRAFT2_1163700	A	G/
ACJE01000008.1	289289	AGAAGCGAAAAGAAAGAGAG	Intergenic		A	G/
ACJE01000008.1	298509	ACCACCACCAGCATCATCGT	Intergenic		A	C/
ACJE01000008.1	298798	AAAAAAAGAAAAAATTGCGG	Intergenic		A	T/
ACJE01000008.1	300913	CTGAATACTAGGTCCTCTTC	Intergenic		A	G/
ACJE01000008.1	308517	GAGAGAGAGTGTGTGTGTGT	Intergenic		T	A/
ACJE01000008.1	312723	CGATGAATTTTTTTTTTTTT	Intergenic		T	A/
ACJE01000008.1	328074	CAGTCAAGCGGCCTTTTCCA	Synonymous variant	ASPNIDRAFT2_1086377	G	A/
ACJE01000008.1	332128	AAAGGCCCATGTCTTTTTGA	Synonymous variant	ASPNIDRAFT2_1119702	T	C/
ACJE01000008.1	342733	TAGCTCTGGTGGAACACCTT	Synonymous variant	ASPNIDRAFT2_1173105	T	C/
ACJE01000008.1	348726	CAGGTCTGGGAAACTAACAT	Intergenic		G	A/
ACJE01000008.1	355119	TATGCCTCAATAATGGGTCT	Intergenic		A	T/
ACJE01000008.1	355713	CATAGTCAAAAGACCATTAA	Intergenic		A	G/
ACJE01000008.1	356195	TAGAAGATAGGACGAGTCTG	Intergenic		G	A/
ACJE01000008.1	362178	TGATCTTTTACTCAGGCTGA	Intergenic		A	G/
ACJE01000008.1	370679	ATGGCTAACATATGATCAGA	Intergenic		A	G/
ACJE01000008.1	373660	TCCCCATTCCTGTTCCCCTG	Intergenic		C	A/
ACJE01000008.1	377675	CGAGTATCAATTTTAGTATT	Intergenic		A	C/
ACJE01000008.1	378054	CTCGGACTCGGATTCGGACC	Synonymous variant	ASPNIDRAFT2_1209807	G	A/
ACJE01000008.1	380506	GCAATGGTCCAAACCGGCTT	Synonymous variant	ASPNIDRAFT2_1104086	C	A/
ACJE01000008.1	392184	AAGCGTGTACGCATTTCGAA	Intergenic		C	T/
ACJE01000008.1	400113	TCAGCCGCGCGCCATTAATG	Missense variant	ASPNIDRAFT2_1163725	C	T/
ACJE01000008.1	436108	GGGGGCGATTCACCACGTGA	Missense variant	ASPNIDRAFT2_1119754	T	G/
ACJE01000008.1	457415	ACAGAAGATTCGAACGTGAC	Missense variant	ASPNIDRAFT2_130535	T	C/
ACJE01000008.1	484503	TGTGTCTCCATGGACTATGA	Intergenic		A	T/
ACJE01000008.1	489500	ATTGGGAAGGGGTCAGGTGA	Intergenic		G	T/
ACJE01000008.1	492106	AAATTCTATGCTATAAGGGT	Intergenic		G	A/
ACJE01000008.1	495863	AGCGTTGATCAGGTTGCCAT	Synonymous variant	ASPNIDRAFT2_1086420	C	A/
ACJE01000008.1	498267	CAACCACAAGGGCACATATA	Synonymous variant	ASPNIDRAFT2_1086767	G	A/
ACJE01000008.1	501041	GGTACGAGGGTTCTCCCATG	Intergenic		G	A/
ACJE01000008.1	511170	GGGGATGGTCGCATGGGAGG	Synonymous variant	ASPNIDRAFT2_1183483	C	T/
ACJE01000008.1	513308	GAACGACGGCGAGCTCAAGG	Synonymous variant	ASPNIDRAFT2_1119791	C	T/
ACJE01000008.1	517059	TTGCGTCCCACTTGCCTCCT	Intergenic		A	G/
ACJE01000008.1	520049	CAAGGACGCATGTGCCTTCC	Synonymous variant	ASPNIDRAFT2_1183487	A	C/
ACJE01000008.1	522016	GGCACGTTGTATATCACTCT	Intergenic		T	C/
ACJE01000008.1	523483	GGAGCCAGGGGGGAGAGGTT	Missense variant	ASPNIDRAFT2_1119801	G	T/
ACJE01000008.1	530188	CACGTTGACACCCTTTATCC	Synonymous variant	ASPNIDRAFT2_1104174	A	G/
ACJE01000008.1	530899	CGCCTCGGTGATGCTATCCA	Synonymous variant	ASPNIDRAFT2_1104174	G	A/
ACJE01000008.1	531729	TGGGTATTGTTCTGGGGGCC	Intergenic		T	C/
ACJE01000008.1	537394	AAAAGAAAAGGACAAAAAGA	5' UTR variant	ASPNIDRAFT2_1183491	G	T/
ACJE01000008.1	549868	AACATGAACCTGGTCTGCTA	Synonymous variant	ASPNIDRAFT2_1183496	C	T/
ACJE01000008.1	564041	GCATCCATGGATTCTGCACA	Intergenic		G	A/
ACJE01000008.1	572521	AATGAGATGGGTGCAGAAGC	Synonymous variant	ASPNIDRAFT2_1157464	G	T/
ACJE01000008.1	572620	TTCTTTACCGACCTCAAGGA	Synonymous variant	ASPNIDRAFT2_1157464	G	A/
ACJE01000008.1	575337	TGATAATTGTTGTGGCTCAT	Intergenic		T	G/
ACJE01000008.1	578798	ATGTTAGGCCTAGCGTGACT	Intergenic		C	A/
ACJE01000008.1	582707	GAGATCATCACCCACGGGTG	Synonymous variant	ASPNIDRAFT2_1119832	A	C/
ACJE01000008.1	582713	ATCACCCACGGGTGTTAATA	Synonymous variant	ASPNIDRAFT2_1119832	G	A/
ACJE01000008.1	586182	TTCCTGTTCTGAAAGAGCCA	Intergenic		T	C/
ACJE01000008.1	590946	TGAAATCTGCTGGCTGCATG	Synonymous variant	ASPNIDRAFT2_1104204	C	T/
ACJE01000008.1	594944	GACCGCATGGGCTAAAGTAG	Intergenic		G	T/
ACJE01000008.1	607316	AGTAACTACCTGCATCCGAA	Synonymous variant	ASPNIDRAFT2_1143523	C	T/
ACJE01000008.1	611120	CTGACATGGTCAGTTCGGAC	Intergenic		T	C/
ACJE01000008.1	613530	GAAGAGTCGTAATTTGGGCG	Intergenic		T	G/
ACJE01000008.1	623658	CAGTCAACACGAATGTTAGA	Synonymous variant	ASPNIDRAFT2_1119844	C	T/
ACJE01000008.1	639210	CTCAAACTTACCCCCAAGTC	Intergenic		A	C/
ACJE01000008.1	651131	TGCCTAGACGCGCACACAAT	Intergenic		G	T/
ACJE01000008.1	675131	CACATGGGGAGTGCCTCCCC	Intergenic		A	G/
ACJE01000008.1	682419	GTTGTTATCACTACTTTCTT	Intergenic		A	T/
ACJE01000008.1	688148	GGACCGAAGTATGGCGAGAT	Intergenic		T	C/
ACJE01000008.1	689846	AGTGAGAATACTAAGTTAAT	Intergenic		A	G/
ACJE01000008.1	692580	GTGTAATATTCATGTAAGAC	Missense variant	ASPNIDRAFT2_1183538	T	C/
ACJE01000008.1	700167	GGAAGACTCTGGAAGCCTAG	Synonymous variant	ASPNIDRAFT2_1150992	T	C/
ACJE01000008.1	705017	ATTACCATGGTTCATTACGT	Intergenic		G	T/
ACJE01000008.1	737187	AGGACGTAATATCACTTCTC	5' UTR variant	ASPNIDRAFT2_1143556	T	G/
ACJE01000008.1	745473	CCGTGTACTGGATGTGTTTT	Synonymous variant	ASPNIDRAFT2_1104263	G	A/
ACJE01000008.1	789926	AGGAACAGGCCATTACGAAC	Intergenic		C	T/
ACJE01000008.1	804468	CACTAGTAGACATACCAGTC	3' UTR variant	ASPNIDRAFT2_1183565	A	G/
ACJE01000008.1	810503	CGCTCTCGGCTGTTGACGTG	Intergenic		C	T/
ACJE01000008.1	811714	CTAACTATTGCGTTCCATCA	Intergenic		G	T/
ACJE01000008.1	818671	TTGGTAGGGGAGGCAGATAA	Intergenic		G	A/
ACJE01000008.1	832614	TATTCAATGCAACGCTGACT	Intergenic		C	T/
ACJE01000008.1	832618	CAATGCAACGCTGACTGCAG	Intergenic		G	T/
ACJE01000008.1	852991	GGACGACGACGAGGAGGAGG	Missense variant	ASPNIDRAFT2_1104310	C	G/
ACJE01000008.1	857120	GGTGCAGATTTCTCAAGGTC	Intergenic		T	G/
ACJE01000008.1	872005	GAAGAAGAAAAAAAAGAAGT	Synonymous variant	ASPNIDRAFT2_1183586	A	G/
ACJE01000008.1	894444	TGGCCGACAATAATCTGCCA	Intergenic		A	G/
ACJE01000008.1	895708	GGCTACCGCTGTTTAACCTG	Missense variant	ASPNIDRAFT2_40572	T	C/
ACJE01000008.1	899961	GAGAGAGAGAGTGTGTGTGT	Intergenic		A	T/
ACJE01000008.1	910292	TTTTTTTTTTTTTTTTTTTT	Intergenic		T	C/
ACJE01000008.1	920927	GCTCGTTGCGTGATGGTGAT	Intergenic		G	A/
ACJE01000008.1	928045	GATGGCGTTCGGGGAGAATG	Synonymous variant	ASPNIDRAFT2_1173297	C	T/
ACJE01000008.1	959629	CCCCCCCCCGCCATATTAAT	Intergenic		G	C/
ACJE01000008.1	962323	GTGGAGCGTCGGCTGTTCAT	Intergenic		C	G/
ACJE01000008.1	963820	CACTGAAGTGTTTGCCCATC	Synonymous variant	ASPNIDRAFT2_1163877	G	T/
ACJE01000008.1	977557	AGTCACAAGTTCAGCAGCAG	Missense variant	ASPNIDRAFT2_1183608	T	C/
ACJE01000008.1	977558	GTCACAAGTTCAGCAGCAGC	Synonymous variant	ASPNIDRAFT2_1183608	T	C/
ACJE01000008.1	979477	ATCATCGGCTTACTATGTCC	Synonymous variant	ASPNIDRAFT2_1151031	T	C/
ACJE01000008.1	1001534	TCTCAGAAGGGTTTCTGCGG	Missense variant	ASPNIDRAFT2_1119988	G	A/
ACJE01000008.1	1001661	GCCTGTGCGGTCGTCCACAA	Synonymous variant	ASPNIDRAFT2_1119988	G	A/
ACJE01000008.1	1008923	AAGTCTCTCTAAAGAGCTAG	Synonymous variant	ASPNIDRAFT2_1183615	T	G/
ACJE01000008.1	1020294	AGACATTGAATACGATCAAG	Intergenic		A	T/
ACJE01000008.1	1032379	CTGGATCGTCGACTATGGTA	Synonymous variant	ASPNIDRAFT2_1086238	C	T/
ACJE01000008.1	1033355	CTCACCCTGAAATCCAGAGA	Intergenic		A	G/
ACJE01000008.1	1095570	AACCATCTGAAAGACTGGGG	Synonymous variant	ASPNIDRAFT2_1143617	A	G/
ACJE01000008.1	1102942	CAGCTACATGGTGTTCTGTT	Splice region variant & intron variant	ASPNIDRAFT2_1134093	G	A/
ACJE01000008.1	1104539	AGGTGCAAGTACGGTTCCTG	Synonymous variant	ASPNIDRAFT2_1086352	T	C/
ACJE01000008.1	1107716	TTCCCCTCCGGATCTCATTT	Intergenic		G	A/
ACJE01000008.1	1110835	CCAAAGAAACCAGGTCCACT	Splice region variant & intron variant	ASPNIDRAFT2_48775	C	A/
ACJE01000008.1	1125353	TTGTATTACATCAAGTGTAT	Synonymous variant	ASPNIDRAFT2_1210504	A	G/
ACJE01000008.1	1131776	TGTTCTAACATGTTTGTAAT	Intergenic		A	C/
ACJE01000008.1	1141310	CCGCCGCTGTCGCTGCTGCT	Missense variant	ASPNIDRAFT2_40652	T	C/
ACJE01000008.1	1149907	CAATTCGGCGGATCGCCCAA	Missense variant	ASPNIDRAFT2_1183648	G	A/
ACJE01000008.1	1154006	CGGTCTGGAGTTCTGGTTTA	Intergenic		G	A/
ACJE01000008.1	1158874	CTCGGAAGAAAACGAGATAC	Intergenic		A	G/
ACJE01000008.1	1159845	GGCATGCATGGCTCATGGTC	Intergenic		G	T/
ACJE01000008.1	1160460	TGAACCGGAGTCTCTCTAGT	Intergenic		G	C/
ACJE01000008.1	1168520	CAATATCCGACAGGTTGCCT	Missense variant	ASPNIDRAFT2_1157547	A	G/
ACJE01000008.1	1170832	TTTCACCACGAAGGCAAATT	Intergenic		G	A/
ACJE01000008.1	1183111	AATGGTATTTTCGATCTTAA	Intergenic		T	G/
ACJE01000008.1	1183749	GCCACCTCTCCACCTGCAGT	Missense variant	ASPNIDRAFT2_40665	C	G/
ACJE01000008.1	1183754	CTCTCCACCTGCAGTGCAGA	Synonymous variant	ASPNIDRAFT2_40665	T	C/
ACJE01000008.1	1190679	GTAATTTAGGATGATAGTTT	Intergenic		G	A/
ACJE01000008.1	1197054	GGGATTTGGGTTGAATGGGT	Intergenic		G	A/
ACJE01000008.1	1200505	TCTACAATCCTCATTCACTG	Intergenic		C	T/
ACJE01000008.1	1202343	TCCTCGCCGCAGTAGCTGTA	Intergenic		C	A/
ACJE01000008.1	1215412	GAAGATGCATAAGTATTGTT	Missense variant	ASPNIDRAFT2_1134129	T	G/
ACJE01000008.1	1220570	CAAGACGTAATCGGGGTAAA	Synonymous variant	ASPNIDRAFT2_1183659	A	G/
ACJE01000008.1	1225565	GCTACAGATGGGTCTTGTTG	Missense variant	ASPNIDRAFT2_1104411	G	C/
ACJE01000008.1	1230680	AGACGCATCACCTACTGCCC	Synonymous variant	ASPNIDRAFT2_1104411	A	C/
ACJE01000008.1	1238391	TCCTTCTTGCGAATGGTTCA	Intergenic		C	G/
ACJE01000008.1	1238534	ACTTAGATGTAGGATATGAT	Intergenic		T	A/
ACJE01000008.1	1238860	CATACTTGGGCCTTGCAGGA	Missense variant	ASPNIDRAFT2_1210597	G	C/
ACJE01000008.1	1245409	GTTTAGTCAGAATTAGCAAC	Intergenic		G	A/
ACJE01000008.1	1257197	CATAGTCTGGTTTTCTGGGT	Missense variant	ASPNIDRAFT2_126399	G	T/
ACJE01000008.1	1263277	TGATGTTGGTAAAATAGACG	Missense variant	ASPNIDRAFT2_1120052	T	C/
[truncated: 3,266 more rows]
