# Supplementary material for: Metabolomic Analysis of Aspergillus niger Isolated From the International Space Station Reveals Enhanced Production Levels of the Antioxidant Pyranonigrin A
Source: Front Microbiol. 2020 May 21;11:931. doi: 10.3389/fmicb.2020.00931 (PMC7326050; doi:10.3389/fmicb.2020.00931)
Supplement: Supplementary file 2 [file Data_Sheet_2.zip › Table S5.xlsx]

## Sheet: A_niger_JSC.INDELs
Supplementary Table S5. INDELs identified in JSC-093350089 relative to ATCC 1015
Chromosome	Position	Flanking	Variant Type	Gene	ATCC 1015	JSC-093350089 variant
ACJE01000001.1	50670	ATTTAATAATATAAAACAGT	Intergenic		T	TA/
ACJE01000001.1	51224	TTAAGTTTATAAAAAAATAA	Intergenic		T	TA/
ACJE01000001.1	51386	ATAAGAATAGTTTTTTTTTA	Intergenic		GT	G/
ACJE01000001.1	51463	ATAAAATATACTTATTTCTT	Intergenic		AC	A/
ACJE01000001.1	51467	AATATACTTATTTCTTTCTT	Intergenic		A	AT/
ACJE01000001.1	51523	TTAATTATTTAAAAAGATAT	Intergenic		T	TGG/
ACJE01000001.1	51526	ATTATTTAAAAAGATATAAA	Intergenic		AAAG	A/
ACJE01000001.1	51760	AACCACTCTAAGTGAAGATT	Intergenic		A	AGAACAAGGTTCTGTTTGACTGGATAGTATAATATTAAAAGATATTTATAC/
ACJE01000001.1	56176	CCGAGAAGCAGGCACCCGCG	Intergenic		A	AGTGCCGCGGGCG/
ACJE01000001.1	56274	GTCTCCTCATGAATCTTTTC	Intergenic		T	TA/
ACJE01000001.1	56421	CCCCATCGCTAGAAAGCCAC	Frameshift variant	ASPNIDRAFT2_1148518	T	TGG/
ACJE01000001.1	56425	ATCGCTAGAAAGCCACGAGG	Frameshift variant	ASPNIDRAFT2_1148518	AAG	A/
ACJE01000001.1	59501	AGGCAGAAAAGCTGCCACTG	Frameshift variant	ASPNIDRAFT2_1079768	A	AG/
ACJE01000001.1	61404	GAAGTCTCTGCCCCCCGCTG	Conservative inframe deletion	ASPNIDRAFT2_1079768	GCCC	G/
ACJE01000001.1	63122	ACATCCAAAGAAAGGCTTGC	Frameshift variant	ASPNIDRAFT2_1079768	GA	G/
ACJE01000001.1	63730	CATGCAGGGGTCTGAACCTT	Intergenic		G	GT/
ACJE01000001.1	64547	ATGGCGGGTGACGATCATCT	Disruptive inframe insertion	ASPNIDRAFT2_1130168	G	GTTTATT/
ACJE01000001.1	65432	CCGGAATTTGAAAGATTAAG	Intergenic		GA	G/
ACJE01000001.1	65442	AAAGATTAAGCCCCTCCGAG	Intergenic		G	GC/
ACJE01000001.1	65577	GCCCGGAGGGAAAAAATCTC	Intergenic		GAA	G/
ACJE01000001.1	65984	CACCGCAAATCCATCAGCAG	Intergenic		TC	T/
ACJE01000001.1	66264	CAGTCGGTAGTTCATGGCAA	Intergenic		G	GT/
ACJE01000001.1	66372	CAAGTGAAATAGAGATACCG	Intergenic		T	TAC/
ACJE01000001.1	66489	AGTAAATACATCCATTAGGT	Intergenic		ATCC	A/
ACJE01000001.1	66495	TACATCCATTAGGTTCAGGA	Intergenic		T	TATC/
ACJE01000001.1	66541	CTCTCTTGACTAAATATAGA	Intergenic		C	CTT/
ACJE01000001.1	66544	TCTTGACTAAATATAGAGCT	Intergenic		AAT	A/
ACJE01000001.1	66750	ATAATCAGTCAATATCACCT	Intergenic		CA	C/
ACJE01000001.1	66786	CCGTGATACTATTCGGAAAT	Intergenic		T	TG/
ACJE01000001.1	66789	TGATACTATTCGGAAATTGA	Intergenic		TC	T/
ACJE01000001.1	66935	AACAGCATACTTTCGAAGGC	Intergenic		CT	C/
ACJE01000001.1	66939	GCATACTTTCGAAGGCGGAG	Intergenic		CG	C/
ACJE01000001.1	67011	TACCACGCTTGGGGCAGCAG	Intergenic		TG	T/
ACJE01000001.1	67024	GCAGCAGATGAGTCGGACTG	Intergenic		GAGT	G/
ACJE01000001.1	67049	TATTCGGCACAAGAAGACGG	Intergenic		CAAG	C/
ACJE01000001.1	67081	TCATTGTCACGAGAGAAGGT	Intergenic		CGA	C/
ACJE01000001.1	67377	CAGCCATATAGACCAAGAGT	Intergenic		A	AG/
ACJE01000001.1	67513	CCTTGGTGCGAAACTACTCA	Intergenic		G	GA/
ACJE01000001.1	67539	TGGTTTTCAGCCCCCTAATA	Intergenic		G	GC/
ACJE01000001.1	69140	CAAGGCCTTGAAAGGGGGGG	Intergenic		GAAA	G/
ACJE01000001.1	69374	CTGATAAAAAGGCCTTCGGG	Intergenic		A	AG/
ACJE01000001.1	69968	AGCGTTGGTCTTTTCTCGTC	Intergenic		C	CT/
ACJE01000001.1	70400	CGGCACTGGCTGGGATCCCC	Intergenic		C	CACAGGGAT/
ACJE01000001.1	71716	GCGAGTAGAGTGCCCTTCCT	Intergenic		G	GA/
ACJE01000001.1	72336	ATGGTTCCAGAACCAATTCT	Intergenic		G	GA/
ACJE01000001.1	73854	CCTTCATATCTAGGTTATAG	Intergenic		C	CTAT/
ACJE01000001.1	74206	ATTTCAAGGTCCTTCATCCA	Intergenic		TC	T/
ACJE01000001.1	74382	TCCTACACATGCTCACCGGA	Intergenic		T	TG/
ACJE01000001.1	74522	CGCCATTCCTAAATGCGAAA	Intergenic		TAAA	T/
ACJE01000001.1	74670	ATGGTCTGATTCTTTTCCTT	Intergenic		T	TTGA/
ACJE01000001.1	74768	TCCGCGAGTACCCCCCGCTT	Intergenic		ACCC	A/
ACJE01000001.1	74879	CCAGAAGAATTATGGCTCGA	Intergenic		T	TCCAACCCGGG/
ACJE01000001.1	75112	ATTCAACGCCGAGTATCTAC	Intergenic		C	CGA/
ACJE01000001.1	75212	ACTGATAAGATGAATAGATT	Intergenic		A	AT/
ACJE01000001.1	75400	TATGGCGGTTTAAAAATAGG	Intergenic		TTA	T/
ACJE01000001.1	75406	GGTTTAAAAATAGGCTTAGT	Intergenic		A	ATT/
ACJE01000001.1	75446	ATATATTATATATTCATCTG	Intergenic		A	ATAG/
ACJE01000001.1	75822	GGAACATGTCGCTTCTTACG	Intergenic		C	CACTTCTTCCAATAGAG/
ACJE01000001.1	75838	TACGAAAATCGGGGCCAAGA	Intergenic		CG	C/
ACJE01000001.1	75953	CAGCTTGTAGAAAAATAAAT	Intergenic		GA	G/
ACJE01000001.1	76034	CCTAACTAGTTCAGGTCCGT	Intergenic		T	TAGA/
ACJE01000001.1	76064	GACGGACTTGCCTTTTTTAA	Intergenic		GC	G/
ACJE01000001.1	76186	TAAAATAGTAGGCGAGAGTC	Intergenic		A	AGGC/
ACJE01000001.1	76224	AGCCGTATATTATAGGGAGT	Intergenic		T	TTAAC/
ACJE01000001.1	76375	ATGCCAAACATATACAGATC	Intergenic		A	ATATACT/
ACJE01000001.1	76579	AGTTATTTTTAATCACCCCG	Intergenic		T	TA/
ACJE01000001.1	77707	TTTCAAGTTTAATAAGATAA	Intergenic		TA	T/
ACJE01000001.1	80013	GGGATATAATTGTGTAAGGC	Intergenic		T	TC/
ACJE01000001.1	80079	GGTCGCCTTTGAATGAAGAA	Intergenic		T	TC/
ACJE01000001.1	80864	TGCAGTCACTGAGAGGCCTG	Conservative inframe insertion	ASPNIDRAFT2_1079444	T	TGAG/
ACJE01000001.1	82337	GAGAAGAAGTGGAGTCGGTG	Frameshift variant	ASPNIDRAFT2_1079444	T	TC/
ACJE01000001.1	82338	AGAAGAAGTGGAGTCGGTGA	Frameshift variant & stop gained	ASPNIDRAFT2_1079444	G	GAGTCGGT/
ACJE01000001.1	82367	GGTTGGTTAATTGTGCCTAC	Intergenic		A	ACTTTAG/
ACJE01000001.1	82502	TCCTTATTTAGAAAGCCATC	Intergenic		AG	A/
ACJE01000001.1	82574	TACTTTGCGCTTATTTTCTT	Intergenic		CTTATT	C/
ACJE01000001.1	82584	TTATTTTCTTATATGACTGT	Intergenic		T	TGAAGC/
ACJE01000001.1	82631	GAGACATTGTCTGGGGGTTG	Intergenic		T	TCTGGTG/
ACJE01000001.1	83555	TACACAATAACGCTAGTAAT	Intergenic		AC	A/
ACJE01000001.1	84474	CTATCCATGAGAGGTGACAT	Intergenic		AG	A/
ACJE01000001.1	84987	TTCCAGAAGTACATAATCGA	Frameshift variant & stop gained	ASPNIDRAFT2_1200192	T	TC/
ACJE01000001.1	86162	GAACATTACATAAGTATCTA	Intergenic		A	AGT/
ACJE01000001.1	86163	AACATTACATAAGTATCTAA	Intergenic		TAA	T/
ACJE01000001.1	86297	TATAGCTTTAGTGTCATACT	Intergenic		AGT	A/
ACJE01000001.1	87033	GAGACTAGATAAAACAGGGC	3' UTR variant	ASPNIDRAFT2_1161033	TA	T/
ACJE01000001.1	87099	TACATGGAACTTCCAAGCAG	3' UTR variant	ASPNIDRAFT2_1161033	C	CA/
ACJE01000001.1	87100	ACATGGAACTTCCAAGCAGT	3' UTR variant	ASPNIDRAFT2_1161033	T	TCCATTGCTACTCATGGCTGAGAACCTTAGAATA/
ACJE01000001.1	88263	AACGATAGTACCCGTGATTC	Intergenic		AC	A/
ACJE01000001.1	88677	AATGGGTGATAAGAACCTGG	Intergenic		T	TAAA/
ACJE01000001.1	88913	TTCTTTTTAGCATTGGGTGG	Intergenic		G	GA/
ACJE01000001.1	89038	TTCGCGGGGGTATCCGAGTC	Intergenic		G	GT/
ACJE01000001.1	89043	GGGGGTATCCGAGTCTATCC	Intergenic		C	CG/
ACJE01000001.1	89207	ATCAATGGAATGTATGCATC	Intergenic		A	ATGTACTC/
ACJE01000001.1	89221	TGCATCAATCAAACAAATTT	Intergenic		CA	C/
ACJE01000001.1	89771	TGATAGGGGGTGCCTGTTTA	Frameshift variant	ASPNIDRAFT2_43571	G	GT/
ACJE01000001.1	90563	TGCTATATCACCCCGAAGTT	Intergenic		AC	A/
ACJE01000001.1	91877	CCGTGTCAATGGCTGTAATC	Intergenic		TG	T/
ACJE01000001.1	91979	GCTCCGTGTTACTAGGTTCA	Intergenic		TA	T/
ACJE01000001.1	91987	TTACTAGGTTCAAGTCAGCG	Intergenic		TC	T/
ACJE01000001.1	92048	CTTTCTCATAGTCCAAGGAC	Intergenic		AGTCCAAGGACCACAGAT	A/
ACJE01000001.1	92168	AGCCGCCCCGAGATGATTCT	Intergenic		GA	G/
ACJE01000001.1	92170	CCGCCCCGAGATGATTCTTC	Intergenic		GAT	G/
ACJE01000001.1	92369	CGACTGGCCCGAAAATGGAA	Frameshift variant	ASPNIDRAFT2_142824	C	CG/
ACJE01000001.1	92564	ACATATAATGAATGCGAGGT	Intergenic		G	GCA/
ACJE01000001.1	92668	CCCAGATGCAGTGTCACAAA	Intergenic		A	AGTGGATCTTTAGATC/
ACJE01000001.1	92883	GGAATTTGACTACTACCATC	Intergenic		C	CAACTA/
ACJE01000001.1	92886	ATTTGACTACTACCATCATC	Intergenic		C	CTAT/
ACJE01000001.1	92895	CTACCATCATCATGTTCATT	Intergenic		TCATG	T/
ACJE01000001.1	92902	CATCATGTTCATTGGAGATC	Intergenic		C	CA/
ACJE01000001.1	92918	GATCACTGGCATCTGCTGTG	Intergenic		C	CATG/
ACJE01000001.1	92982	GCATTTGACTAAAAGTAGGG	Intergenic		TAAAAGTAGGG	T/
ACJE01000001.1	93077	TCTGATCCTTCTCTTTTGTT	Intergenic		T	TA/
ACJE01000001.1	93080	GATCCTTCTCTTTTGTTTTT	Intergenic		C	CTTTT/
ACJE01000001.1	93107	CAAGAGCCAAACAAAACCAG	Intergenic		A	AG/
ACJE01000001.1	93110	GAGCCAAACAAAACCAGTGT	Intergenic		AAAACC	A/
ACJE01000001.1	93642	AATTCACAGAGTATGTATGT	Splice donor variant & intron variant	ASPNIDRAFT2_1098926	AGTAT	A/
ACJE01000001.1	93663	CTGATGGGGGGGAGGGATGC	Intergenic		G	GGGGGGA/
ACJE01000001.1	94342	CAGCATAGCATAAAACCGAC	Intergenic		AT	A/
ACJE01000001.1	96466	CGAGACAGGCTGGAAATGCT	Intergenic		C	CTGCAGG/
ACJE01000001.1	96490	CGGAGGAACCTAGTTAGTCC	Intergenic		C	CTAG/
ACJE01000001.1	97125	TTGTAAAATATTTTCGACTT	Intergenic		AT	A/
ACJE01000001.1	97252	TGAAGGCGTTAGGGAGAATA	Intergenic		TAG	T/
ACJE01000001.1	97255	AGGCGTTAGGGAGAATAGGT	Intergenic		G	GAT/
ACJE01000001.1	97796	CCACAGCCAAGTCTTATCCT	Intergenic		A	AGTCT/
ACJE01000001.1	99024	GTTTTGGGAGGGGGAGTCGG	Intergenic		G	GGA/
ACJE01000001.1	99029	GGGAGGGGGAGTCGGTCTCA	Intergenic		A	AG/
ACJE01000001.1	99217	ACTAGGACTATATTATCAAC	Intergenic		ATATTATCAAC	A/
ACJE01000001.1	100550	TTGGTAGTGCTTGATTGGCG	Intergenic		CT	C/
ACJE01000001.1	100738	ACACTGTTTGTTCGTTGGGT	Intergenic		G	GT/
ACJE01000001.1	101002	GAAACCGAAAAAGAACCCAA	Intergenic		A	AGAAAATAAAAATAAAAATAAAAATAAAAAC/
ACJE01000001.1	101049	GAAAAAAATGAAGAAGAGAA	Intergenic		G	GAAGAT/
ACJE01000001.1	101099	TGGCAAGGAGTGAGAACTGA	Intergenic		G	GTC/
ACJE01000001.1	101137	AAGATGGGAATCGCCATGGC	Intergenic		A	AT/
ACJE01000001.1	103755	CCCCCGATCGTGGAGGAATT	Intergenic		GT	G/
ACJE01000001.1	103761	ATCGTGGAGGAATTGTCCGT	Intergenic		G	GAA/
ACJE01000001.1	103884	TACTTGCTGTCAGAGAAAAA	Intergenic		TCAG	T/
ACJE01000001.1	103894	CAGAGAAAAAAAAAAAAAAA	Intergenic		A	ACT/
ACJE01000001.1	103899	AAAAAAAAAAAAAAAAGAAA	Intergenic		AAAAAAAGAAAAGAAAGAAAAAGAAAT	A/
ACJE01000001.1	103960	AAAAAAGAAAGTGGTAATAA	Intergenic		AGTGGTAAT	A/
ACJE01000001.1	105403	CCGCTGAAACTTGCCACTGA	Intergenic		C	CT/
ACJE01000001.1	105618	TTAGTGTTATGGATCGCGCA	Intergenic		T	TG/
ACJE01000001.1	105727	ATCCGTGCGAGGGACGCGTA	Intergenic		AGG	A/
ACJE01000001.1	105808	TACGCTTCGTGTTTGAATGA	Intergenic		TG	T/
ACJE01000001.1	105907	CCCAGTGCTTCAACGATGAA	Intergenic		TC	T/
ACJE01000001.1	106004	TTTAGGGTGGTATAGAAGTT	Intergenic		G	GA/
ACJE01000001.1	106338	TTCTTCGAGCTGTATCCGAT	Intergenic		CTG	C/
ACJE01000001.1	106342	TCGAGCTGTATCCGATTATT	Intergenic		A	ACG/
ACJE01000001.1	107672	CTGCTAGCGTTCCGCGAACG	Intergenic		T	TTACCAGAGTGTGCACA/
ACJE01000001.1	107755	AAAAAGTCCTGCGGTAGGTG	Intergenic		T	TG/
ACJE01000001.1	107768	GTAGGTGCAGCGTTAGAGTA	Intergenic		G	GCGCAGGCGC/
ACJE01000001.1	107886	TGGGGTAGAACAAAGGACTG	Intergenic		AC	A/
ACJE01000001.1	108138	GCGTGGGTAATTTGGAAGGG	Intergenic		AT	A/
ACJE01000001.1	108160	TTGGGGGCCATGTCCACCTG	Intergenic		A	AGGGTCT/
ACJE01000001.1	108162	GGGGGCCATGTCCACCTGTG	Intergenic		G	GGGGACCATA/
ACJE01000001.1	108303	TGAAACCAACTTTTTCCCCC	Intergenic		CT	C/
ACJE01000001.1	109176	AATATCTCTTTGAAGACCCA	Intergenic		T	TG/
ACJE01000001.1	109234	CTGGAAGGGGCCATAAGCCA	Intergenic		G	GC/
ACJE01000001.1	109648	CGAGATGTGTAACCACCCTG	Intergenic		T	TAAGAAAGGCAGTAGGCAGCGAAGAATACTCCAGTCACGGTCAAGGAGCGCAGATGGC/
ACJE01000001.1	111881	GATACGTGACTAGTAGTACT	Intergenic		CTAGTAGTACT	C/
ACJE01000001.1	111898	ACTTACTATTTCTGTTGCTG	Intergenic		TTC	T/
ACJE01000001.1	111903	CTATTTCTGTTGCTGGCTGA	Intergenic		TTGCTGGCTGATATCGTGA	T/
ACJE01000001.1	111991	AGGTTGGCCGAGTTCAAGCC	Intergenic		GA	G/
ACJE01000001.1	112192	GATTGAACACTCCTGCTTGT	Intergenic		C	CCA/
ACJE01000001.1	112193	ATTGAACACTCCTGCTTGTT	Intergenic		T	TTCATC/
ACJE01000001.1	112257	AGAGTTTCCATTTTGTTGTG	Intergenic		A	AC/
ACJE01000001.1	112259	AGTTTCCATTTTGTTGTGAT	Intergenic		T	TCA/
ACJE01000001.1	112294	AATGAAAGGGTCTATTTTAT	Intergenic		GTCTAT	G/
ACJE01000001.1	112303	GTCTATTTTATTGGTGCTGC	Intergenic		ATTGGTG	A/
ACJE01000001.1	112878	CCAATCAACAGGCCCGAGAA	Conservative inframe insertion	ASPNIDRAFT2_1180596	A	AGGCCTT/
ACJE01000001.1	116554	CTTCTGAACTAACTATTTAC	Intergenic		T	TAAC/
ACJE01000001.1	117672	TGATCAATAAGGGCGAGAAG	Intergenic		A	AGC/
ACJE01000001.1	117676	CAATAAGGGCGAGAAGAACC	Intergenic		CGA	C/
ACJE01000001.1	118043	GAACATGCTCGAGTGTTATC	Intergenic		CGAGTGT	C/
ACJE01000001.1	122183	GGTATCGGCGCCCGTCCGCC	Intergenic		GC	G/
ACJE01000001.1	122276	CACACACACGCACACACACA	5' UTR variant	ASPNIDRAFT2_1161038	G	GCACACACA/
ACJE01000001.1	125816	CGTCCTTCTAATATGATTAT	Intergenic		AATATG	A/
ACJE01000001.1	126010	GAGCGACCGACACCCTCGGC	3' UTR variant	ASPNIDRAFT2_1200232	A	AGT/
ACJE01000001.1	126012	GCGACCGACACCCTCGGCCT	3' UTR variant	ASPNIDRAFT2_1200232	ACC	A/
ACJE01000001.1	126102	TAAGGGGCCGTCTGCCTCGT	Frameshift variant	ASPNIDRAFT2_1200232	GTC	G/
ACJE01000001.1	126107	GGCCGTCTGCCTCGTCATGG	Frameshift variant	ASPNIDRAFT2_1200232	C	CGA/
ACJE01000001.1	127845	CACCTCTCTCAAAAATATAG	Intergenic		CA	C/
ACJE01000001.1	128220	TCGGGTTTGTATTGAATACC	Intergenic		TA	T/
ACJE01000001.1	128426	GACATTCAAGTTAAAGGAGA	Intergenic		G	GT/
ACJE01000001.1	128497	ATTTTTTAGAGGGGTGGACT	Intergenic		AG	A/
ACJE01000001.1	128525	TATATGGTATACCCATATTG	Intergenic		TACCCA	T/
ACJE01000001.1	131270	CAGTCAGCACCTGCAGTGGG	Intergenic		C	CTT/
ACJE01000001.1	131272	GTCAGCACCTGCAGTGGGCT	Intergenic		TG	T/
ACJE01000001.1	131373	AGCCGTCGGGTATATCGAGC	Frameshift variant	ASPNIDRAFT2_1114543	GTA	G/
ACJE01000001.1	132195	AGGCGGGGGGGAAAGAAACA	Intergenic		G	GA/
ACJE01000001.1	132247	AAGGCTTGCCGGGGGTAGGA	Intergenic		C	CG/
ACJE01000001.1	132418	GTTGTGGGCGAAAGTCTTTC	Intergenic		GAA	G/
ACJE01000001.1	133366	ACGCCCCCATAATAGATGTT	Intergenic		T	TGGTA/
ACJE01000001.1	133370	CCCCATAATAGATGTTATCT	Intergenic		AGATG	A/
ACJE01000001.1	133738	GCGTTACCTAGCAATCTAAG	Intergenic		AG	A/
ACJE01000001.1	133779	TCGAAATATTTAAGAAAAAT	Intergenic		T	TTC/
ACJE01000001.1	133783	AATATTTAAGAAAAATTTCA	Intergenic		GAA	G/
ACJE01000001.1	134246	GTGTGGTATTAGCCAGCCAT	Intergenic		TA	T/
ACJE01000001.1	134269	AAGTAAGTAGCCGAGAGCCA	Intergenic		G	GTT/
ACJE01000001.1	134270	AGTAAGTAGCCGAGAGCCAT	Intergenic		CCGAG	C/
ACJE01000001.1	134328	GTTCTAGCTGAAATGGCAAG	Intergenic		G	GA/
ACJE01000001.1	134346	AGTTCTGCAAATCTGTCAGC	Intergenic		A	AC/
ACJE01000001.1	134533	CTATATGCATGATTATAACC	Intergenic		T	TA/
ACJE01000001.1	134535	ATATGCATGATTATAACCAG	Intergenic		AT	A/
ACJE01000001.1	134644	CACTATGGAACCCACATTGG	Intergenic		A	AC/
ACJE01000001.1	134860	ATCTAATTGTGTGACAGAGC	Intergenic		TG	T/
ACJE01000001.1	136775	GCCGAGACCGATGGCATACG	Intergenic		G	GA/
ACJE01000001.1	138215	GGATCGATTTTTGCAGTCCA	3' UTR variant	ASPNIDRAFT2_1200239	TTTG	T/
ACJE01000001.1	138222	TTTTTGCAGTCCAGACATGC	3' UTR variant	ASPNIDRAFT2_1200239	T	TTG/
ACJE01000001.1	138429	TCATTTACTCAAGAGTGTCT	Intergenic		CAA	C/
ACJE01000001.1	138558	ACGGGCATGCAGAGGATCGG	Intergenic		C	CATCACCGATAAGCCTCA/
ACJE01000001.1	138589	CCGGGGGATGAATAACTGAC	Intergenic		GAAT	G/
ACJE01000001.1	138633	CGTGCAAGTAGCCCGCCCAA	Intergenic		AGCCC	A/
ACJE01000001.1	140301	CCGTCTTCTTCTTCCGTAAA	Intergenic		TC	T/
ACJE01000001.1	140303	GTCTTCTTCTTCCGTAAATG	Intergenic		TTC	T/
ACJE01000001.1	140332	CACTCCAGCCTTTTTTCCAC	Intergenic		CT	C/
ACJE01000001.1	140485	ACACTGCGGTCCGACCAGAC	Splice region variant & intron variant	ASPNIDRAFT2_1148536	T	TG/
ACJE01000001.1	140552	TCGCCTTTTTGCTTTTCTCG	Intergenic		T	TC/
ACJE01000001.1	140553	CGCCTTTTTGCTTTTCTCGG	Intergenic		G	GC/
ACJE01000001.1	140587	CAGAAACGACAAACCACGAT	Frameshift variant	ASPNIDRAFT2_1148536	CA	C/
ACJE01000001.1	140644	ACGCCGGTACCACATCGTCT	Frameshift variant	ASPNIDRAFT2_1148536	CCA	C/
ACJE01000001.1	140649	GGTACCACATCGTCTGGGGT	Frameshift variant	ASPNIDRAFT2_1148536	T	TCC/
ACJE01000001.1	142499	CTTCAAGCTGAAAAAAAGGA	Intergenic		GA	G/
ACJE01000001.1	142599	TGATTAGTAGCAAGAAGAAA	Intergenic		GC	G/
ACJE01000001.1	143175	GTACCCCTCCCCTTCCCAAG	Intergenic		C	CA/
ACJE01000001.1	143266	GGAATCACTCTCCCTGATGA	Frameshift variant	ASPNIDRAFT2_1130192	C	CTT/
ACJE01000001.1	143269	ATCACTCTCCCTGATGACAC	Frameshift variant	ASPNIDRAFT2_1130192	CCT	C/
ACJE01000001.1	143560	TGGTCCGGTTTGATGTATAC	Intergenic		TTGATGTATA	T/
ACJE01000001.1	143699	ATGATTGACTGGATATATTA	Intergenic		T	TCA/
ACJE01000001.1	143700	TGATTGACTGGATATATTAT	Intergenic		GGA	G/
ACJE01000001.1	143776	CTACAGCAGGAAAACAATAT	Intergenic		GAAAA	G/
ACJE01000001.1	143783	AGGAAAACAATATAGCAGTA	Intergenic		A	AGTGAT/
ACJE01000001.1	143851	AAACACAGAACATAATCTAG	Intergenic		AC	A/
ACJE01000001.1	143853	ACACAGAACATAATCTAGAC	Intergenic		AT	A/
ACJE01000001.1	158016	TGATGAATATAATTAGAACT	Intergenic		TA	T/
ACJE01000001.1	159559	TTTTTACATTTTTTTTTCTG	3' UTR variant	ASPNIDRAFT2_1141103	T	TA/
ACJE01000001.1	159600	GGGCATTTACACCTGGCATG	3' UTR variant	ASPNIDRAFT2_1141103	C	CA/
ACJE01000001.1	159664	TAATTGTGGCTTTTTTTTCT	3' UTR variant	ASPNIDRAFT2_1141103	CT	C/
ACJE01000001.1	159696	GATAAACTTTTTCCTTCTTC	3' UTR variant	ASPNIDRAFT2_1141103	T	TC/
ACJE01000001.1	159985	GTCGAACCAGAAAAGTAGAC	Intergenic		GA	G/
ACJE01000001.1	163045	GGTTCTGAGCAAAAAAAGTC	3' UTR variant	ASPNIDRAFT2_1155643	CAA	C/
ACJE01000001.1	163164	TTAGTTTAAATGTGTATTTA	3' UTR variant	ASPNIDRAFT2_1155643	A	AT/
ACJE01000001.1	163634	GCGGAAACTTGAAACTGGAC	Intergenic		T	TC/
ACJE01000001.1	163653	CGCCTTGTGAACGGCGTATG	Intergenic		A	AATG/
ACJE01000001.1	163659	GTGAACGGCGTATGTGGTAT	Intergenic		G	GAGA/
ACJE01000001.1	163756	AAGCACTTCTCTATATTTCT	5' UTR variant	ASPNIDRAFT2_1114556	T	TC/
ACJE01000001.1	163758	GCACTTCTCTATATTTCTAC	5' UTR variant	ASPNIDRAFT2_1114556	T	TACAC/
ACJE01000001.1	163769	TATTTCTACACATCACAGCA	5' UTR variant	ASPNIDRAFT2_1114556	A	AG/
ACJE01000001.1	163773	TCTACACATCACAGCACATT	5' UTR variant	ASPNIDRAFT2_1114556	C	CTACAACATT/
ACJE01000001.1	166482	TAGCTGTCTGTACGCGCTTT	Intergenic		GTA	G/
ACJE01000001.1	166487	GTCTGTACGCGCTTTCAACA	Intergenic		C	CAA/
ACJE01000001.1	166597	ATCTTTTTGGTGTTCGCTCT	Intergenic		GTGTTCGCTCTTGT	G/
ACJE01000001.1	170976	ACAGGCCACCATTCAACTTT	Intergenic		CAT	C/
ACJE01000001.1	170980	GCCACCATTCAACTTTACAG	Intergenic		C	CT/
ACJE01000001.1	171026	ATGCATGGGGTGACAAGGGA	Intergenic		GTGA	G/
ACJE01000001.1	171030	ATGGGGTGACAAGGGATAAA	Intergenic		C	CCG/
ACJE01000001.1	171037	GACAAGGGATAAAAAATGCG	Intergenic		TAAA	T/
ACJE01000001.1	171068	AAAACGAGTGAATGCATAGC	Intergenic		G	GGATTTT/
ACJE01000001.1	171103	GGCAGTCCGCACAACATGTA	Intergenic		CACA	C/
ACJE01000001.1	171166	TCACCAGCAGCTCTATGGAC	Intergenic		G	GAC/
ACJE01000001.1	171169	CCAGCAGCTCTATGGACTCA	Intergenic		CT	C/
ACJE01000001.1	171779	TTGTTGGAAAAAAGGAAGAA	Intergenic		A	AC/
ACJE01000001.1	171882	TAATATGATAGATTATCCCG	Intergenic		AG	A/
ACJE01000001.1	171898	CCCGGCTACTCCTTTTGATC	Intergenic		TCC	T/
ACJE01000001.1	171902	GCTACTCCTTTTGATCTTGG	Intergenic		T	TC/
ACJE01000001.1	171959	CTCAATTTGGCCTGATGAAT	Intergenic		GC	G/
ACJE01000001.1	172442	TTTTAGCCTCAAGCGTGCTC	Intergenic		CAA	C/
ACJE01000001.1	172467	GACTATCGCCTTAAAGACTT	Intergenic		CT	C/
ACJE01000001.1	172476	CTTAAAGACTTAATCCAGTG	Intergenic		T	TA/
ACJE01000001.1	173789	GGCTCGCATAATTGTTTGGC	3' UTR variant	ASPNIDRAFT2_1161049	AAT	A/
ACJE01000001.1	173792	TCGCATAATTGTTTGGCTAT	3' UTR variant	ASPNIDRAFT2_1161049	T	TCG/
ACJE01000001.1	174132	GCACCGACCATTTTCTGCCA	Intergenic		AT	A/
ACJE01000001.1	174366	GAGTACACGATCTTGCTTTT	Intergenic		AT	A/
ACJE01000001.1	174368	GTACACGATCTTGCTTTTTG	Intergenic		CT	C/
ACJE01000001.1	174414	ACCAATTGTTGCACAGATTC	Intergenic		TGC	T/
ACJE01000001.1	174451	GTATAATGGTAGGTTGTCCA	Intergenic		TA	T/
ACJE01000001.1	174453	ATAATGGTAGGTTGTCCAGA	Intergenic		G	GATCA/
ACJE01000001.1	174495	CTAGCTAACGAGTTCAGTTC	Intergenic		G	GAGTTCCCTCAAACTAGTA/
ACJE01000001.1	174547	CGCTTGGGAGAACAAACAAC	Intergenic		GAAC	G/
ACJE01000001.1	174560	AAACAACAACTACTTACTAC	Intergenic		CTACT	C/
ACJE01000001.1	174657	ACGTTCTAACGCTATCCCAG	Intergenic		CG	C/
ACJE01000001.1	174659	GTTCTAACGCTATCCCAGAG	Intergenic		C	CGTCTG/
ACJE01000001.1	175103	TACCCCTCATAGAGTGCTAT	Intergenic		T	TGG/
ACJE01000001.1	175144	ACTATTAATCAATGCAGTGT	Intergenic		C	CG/
ACJE01000001.1	175150	AATCAATGCAGTGTCTACAA	Intergenic		A	ATACT/
ACJE01000001.1	175463	TATCTCGTATCGAATGGGGA	Intergenic		TC	T/
ACJE01000001.1	175723	TCATCTCAGGGAATTACTCA	Intergenic		GGA	G/
ACJE01000001.1	175764	GAAGTGTAGTAGTGAAGTGT	5' UTR variant	ASPNIDRAFT2_1141107	T	TGA/
ACJE01000001.1	175768	TGTAGTAGTGAAGTGTGGAG	5' UTR variant	ASPNIDRAFT2_1141107	GAA	G/
ACJE01000001.1	175825	AGTTATCAGGGAAGGGGAGG	Intergenic		GGAA	G/
ACJE01000001.1	175832	AGGGAAGGGGAGGGAGGGGT	Intergenic		G	GAA/
ACJE01000001.1	175863	GAGATGGCTCTCCCCTGGGA	Intergenic		CT	C/
ACJE01000001.1	175869	GCTCTCCCCTGGGACCCTCT	Intergenic		T	TCC/
ACJE01000001.1	176933	CCCAAATGGTAGGACTGATG	Intergenic		TAGGAC	T/
ACJE01000001.1	176945	GACTGATGTGAAACGGGCGA	Intergenic		GA	G/
ACJE01000001.1	176952	GTGAAACGGGCGAAGGCAGA	Intergenic		G	GA/
ACJE01000001.1	176964	AAGGCAGAGGGGAGGATCGG	Intergenic		G	GA/
ACJE01000001.1	176965	AGGCAGAGGGGAGGATCGGC	Intergenic		G	GT/
ACJE01000001.1	177100	TAAATATTGGGTACTGAGCA	Intergenic		G	GGTAGTACGGACTT/
ACJE01000001.1	177132	GGTCTCCATCCCAAATCGCT	Intergenic		C	CCG/
ACJE01000001.1	177134	TCTCCATCCCAAATCGCTCG	Intergenic		CAA	C/
ACJE01000001.1	177149	GCTCGAATGCAGACTCTCTC	Intergenic		CA	C/
ACJE01000001.1	177151	TCGAATGCAGACTCTCTCCA	Intergenic		GAC	G/
ACJE01000001.1	177189	CACCAGACGGAAAATAATGG	Intergenic		G	GA/
ACJE01000001.1	177216	GTACCAATCAGGAGGCTGTG	Intergenic		A	ATCCC/
ACJE01000001.1	177220	CAATCAGGAGGCTGTGGCTG	Intergenic		GGC	G/
ACJE01000001.1	177250	AGACCCGGCAAAAATGCTAT	Intergenic		AAAAATGCTATAGCCCC	A/
ACJE01000001.1	177279	CCCCCAAAATCTTACACCGC	Intergenic		T	TAGA/
ACJE01000001.1	180191	ACAGCGCAAGTATACAGGAT	Frameshift variant	ASPNIDRAFT2_1155647	GTA	G/
ACJE01000001.1	180197	CAAGTATACAGGATGCAACG	Frameshift variant	ASPNIDRAFT2_1155647	A	AGC/
ACJE01000001.1	180921	AAGAGCAGGACATAAGCCTT	Frameshift variant	ASPNIDRAFT2_1155647	A	ATGTT/
ACJE01000001.1	180922	AGAGCAGGACATAAGCCTTC	Frameshift variant	ASPNIDRAFT2_1155647	CATAA	C/
ACJE01000001.1	180961	TATCCAGGAGTCGAAGTCTG	Frameshift variant	ASPNIDRAFT2_1155647	GTC	G/
ACJE01000001.1	180964	CCAGGAGTCGAAGTCTGTTC	Frameshift variant & stop gained	ASPNIDRAFT2_1155647	G	GTA/
ACJE01000001.1	181048	AGTCAAAGACAGCCACCGGG	Frameshift variant	ASPNIDRAFT2_1155647	CAG	C/
ACJE01000001.1	181051	CAAAGACAGCCACCGGGATC	Frameshift variant	ASPNIDRAFT2_1155647	C	CAT/
ACJE01000001.1	181280	GTACAGAGCCTATCTGAGAT	Frameshift variant	ASPNIDRAFT2_1155647	CTA	C/
ACJE01000001.1	181284	AGAGCCTATCTGAGATCCTG	Frameshift variant	ASPNIDRAFT2_1155647	C	CCG/
ACJE01000001.1	181352	CTACAGAGGCTCCAGACCCA	Frameshift variant	ASPNIDRAFT2_1155647	C	CTT/
ACJE01000001.1	181355	CAGAGGCTCCAGACCCACAG	Frameshift variant	ASPNIDRAFT2_1155647	CAG	C/
ACJE01000001.1	181728	GATTTGAGCGATGTGATATC	Frameshift variant	ASPNIDRAFT2_1155647	GAT	G/
ACJE01000001.1	181731	TTGAGCGATGTGATATCAAC	Frameshift variant	ASPNIDRAFT2_1155647	G	GCA/
ACJE01000001.1	181747	CAACACTCAATCGATTGGCC	Conservative inframe deletion	ASPNIDRAFT2_1155647	ATCG	A/
ACJE01000001.1	181823	CTGCATCTAGCAAACTGTGA	Frameshift variant	ASPNIDRAFT2_1155647	GCAAAC	G/
ACJE01000001.1	181829	CTAGCAAACTGTGAAAGCCC	Frameshift variant	ASPNIDRAFT2_1155647	T	TGCAGG/
ACJE01000001.1	181964	CGGTCACTAATCAAGGTAGG	Disruptive inframe insertion	ASPNIDRAFT2_1155647	A	ACTG/
ACJE01000001.1	181965	GGTCACTAATCAAGGTAGGC	Disruptive inframe deletion& splice region variant	ASPNIDRAFT2_1155647	TCAA	T/
ACJE01000001.1	181978	GGTAGGCTTGAAATTGAAGA	Intergenic		G	GC/
ACJE01000001.1	181980	TAGGCTTGAAATTGAAGATT	Intergenic		A	AATGTATATTCACCAATT/
ACJE01000001.1	182040	TGCGATATCCAGGTTTCTGT	Frameshift variant	ASPNIDRAFT2_1155647	CAG	C/
ACJE01000001.1	182043	GATATCCAGGTTTCTGTACG	Frameshift variant	ASPNIDRAFT2_1155647	G	GTC/
ACJE01000001.1	182156	CAATTATCAGACGAACGTTC	Frameshift variant	ASPNIDRAFT2_1155647	GAC	G/
ACJE01000001.1	182160	TATCAGACGAACGTTCGAAA	Frameshift variant	ASPNIDRAFT2_1155647	A	AAT/
ACJE01000001.1	182610	TCAAACTTTGATGGGCCATG	Frameshift variant	ASPNIDRAFT2_1155647	GAT	G/
ACJE01000001.1	182613	AACTTTGATGGGCCATGACG	Frameshift variant	ASPNIDRAFT2_1155647	G	GAA/
ACJE01000001.1	183965	AGTGGTGTGTTTGTTTGTAT	3' UTR variant	ASPNIDRAFT2_1155647	TTTG	T/
ACJE01000001.1	183971	GTGTTTGTTTGTATTTACTT	3' UTR variant	ASPNIDRAFT2_1155647	T	TCA/
ACJE01000001.1	183983	ATTTACTTTCTAGGTACCGC	3' UTR variant	ASPNIDRAFT2_1155647	C	CAT/
ACJE01000001.1	183984	TTTACTTTCTAGGTACCGCG	3' UTR variant	ASPNIDRAFT2_1155647	TAG	T/
ACJE01000001.1	184038	TAGGACGTAAAATGTATACT	3' UTR variant	ASPNIDRAFT2_1155647	A	ACT/
ACJE01000001.1	184042	ACGTAAAATGTATACTGTGA	3' UTR variant	ASPNIDRAFT2_1155647	GTA	G/
ACJE01000001.1	184119	TAGAAAACACCTTGCGTGGT	Intergenic		C	CTT/
ACJE01000001.1	184121	GAAAACACCTTGCGTGGTGG	Intergenic		TTGC	T/
ACJE01000001.1	185121	TGGCTACTTACCCCCGTCGG	5' UTR variant	ASPNIDRAFT2_1098963	AC	A/
ACJE01000001.1	185176	CATACCACTACACACACCAT	5' UTR variant	ASPNIDRAFT2_1098963	A	ACC/
ACJE01000001.1	185763	AACGAGTATGTCTATACCTC	Splice region variant & intron variant	ASPNIDRAFT2_1098963	G	GT/
ACJE01000001.1	185777	TACCTCTCCCTTTGATGATC	Intergenic		CTTTG	C/
ACJE01000001.1	185781	TCTCCCTTTGATGATCTCGG	Intergenic		G	GCA/
ACJE01000001.1	186090	ATTTCTTTACGGATTGATTC	3' UTR variant	ASPNIDRAFT2_1098963	CGG	C/
ACJE01000001.1	186093	TCTTTACGGATTGATTCTGG	3' UTR variant	ASPNIDRAFT2_1098963	A	ATG/
ACJE01000001.1	186332	TCCCATACTCAAGTGTTTCA	3' UTR variant	ASPNIDRAFT2_1180615	CAA	C/
ACJE01000001.1	186978	TTTTGGTGTTAGAGAATGAG	Intergenic		T	TGTGG/
ACJE01000001.1	190141	GTTCCTTTCCATTTTTCCCG	Intergenic		C	CA/
ACJE01000001.1	190147	TTCCATTTTTCCCGTTCCTG	Intergenic		T	TC/
ACJE01000001.1	193336	AGAGAATAGTAAATAATAGC	3' UTR variant	ASPNIDRAFT2_1141113	TA	T/
ACJE01000001.1	193400	TAATCAAGAAGGGGGGGTGA	3' UTR variant	ASPNIDRAFT2_1141113	A	AG/
ACJE01000001.1	193501	GTTTTCATCCCATCATCCAA	Intergenic		CCAT	C/
ACJE01000001.1	193589	GGTTAGGTAGCTACATCATG	Intergenic		G	GCTA/
ACJE01000001.1	193610	TATCGCATAGCAGGGGTCAA	Intergenic		G	GC/
ACJE01000001.1	193746	GATCTCTATTGTCAATATCT	Intergenic		TG	T/
ACJE01000001.1	193769	TGAGAGTTATCAATGATCAG	Intergenic		T	TCTGG/
ACJE01000001.1	193880	GGCTACTGCATACGCAGGAT	Intergenic		A	ATAC/
ACJE01000001.1	194015	AAGAAATTCCAGATCCACCA	3' UTR variant	ASPNIDRAFT2_1114574	C	CG/
ACJE01000001.1	195731	ATCCACGTCTCTGGAGCATT	Intergenic		TC	T/
ACJE01000001.1	195968	GTATCTTGAAATACCCTACA	3' UTR variant	ASPNIDRAFT2_1098976	A	AG/
ACJE01000001.1	195983	CTACAAGCTATCTCTAACCA	3' UTR variant	ASPNIDRAFT2_1098976	AT	A/
ACJE01000001.1	195986	CAAGCTATCTCTAACCAAAT	3' UTR variant	ASPNIDRAFT2_1098976	T	TC/
ACJE01000001.1	195996	CTAACCAAATATCTCATCCA	3' UTR variant	ASPNIDRAFT2_1098976	TA	T/
ACJE01000001.1	196001	CAAATATCTCATCCAACCTC	3' UTR variant	ASPNIDRAFT2_1098976	C	CT/
ACJE01000001.1	196195	GGCCGATTGATATCTGGCCG	3' UTR variant	ASPNIDRAFT2_1098976	A	AT/
ACJE01000001.1	200073	CAGCCCCCAATAACTATCCT	Intergenic		A	ATAGC/
ACJE01000001.1	200141	ACCCAATCGTCACAATCAAC	Frameshift variant	ASPNIDRAFT2_1155654	TCACAA	T/
ACJE01000001.1	200445	AGGTTCGATAACATTCTACC	Frameshift variant	ASPNIDRAFT2_1155654	A	AT/
ACJE01000001.1	200701	CGACAGGAAGAATGAAATAA	Intergenic		GA	G/
ACJE01000001.1	200704	CAGGAAGAATGAAATAATTA	Intergenic		TGAAA	T/
ACJE01000001.1	200788	CAATATGTTATTTTTTAGCA	Intergenic		ATTTT	A/
ACJE01000001.1	200968	TCTCTACTAGTAATACATTG	Disruptive inframe deletion	ASPNIDRAFT2_1155654	GTAA	G/
ACJE01000001.1	201978	GGGATGGGGGAAAGATAAGG	Frameshift variant	ASPNIDRAFT2_1155654	G	GC/
ACJE01000001.1	202072	ATTTTGAGAATATCATCACA	5' UTR variant	ASPNIDRAFT2_1098977	A	ATAC/
ACJE01000001.1	202083	ATCATCACAACCACAATCTA	5' UTR variant	ASPNIDRAFT2_1098977	A	ACC/
ACJE01000001.1	203071	AATGAGGTACCTCATTGTAT	3' UTR variant	ASPNIDRAFT2_1098977	C	CTGAA/
ACJE01000001.1	203089	ATACTTAGCATTGCAGTTCA	3' UTR variant	ASPNIDRAFT2_1098977	AT	A/
ACJE01000001.1	203115	GCAACAAACACCGGCTCCGG	3' UTR variant	ASPNIDRAFT2_1098977	ACCGGCT	A/
ACJE01000001.1	204252	GGTGCCCGACTTCCTTCTGG	Frameshift variant	ASPNIDRAFT2_1200329	CT	C/
ACJE01000001.1	206291	TATTGGAGCAAGACTACTAA	3' UTR variant	ASPNIDRAFT2_1200329	AAG	A/
ACJE01000001.1	206296	GAGCAAGACTACTAAACCAA	3' UTR variant	ASPNIDRAFT2_1200329	T	TCA/
ACJE01000001.1	206619	GCTCTCCCGCGTGGTCCCCA	Intergenic		C	CGT/
ACJE01000001.1	206664	TCATTTGTTTTCTTGGGACG	Intergenic		TTC	T/
ACJE01000001.1	207287	TGCGAGGAATAATTGGATGA	Intergenic		T	TAGGC/
ACJE01000001.1	207314	TACTTAGTAACGGGCCTTGT	Intergenic		A	AGTAG/
ACJE01000001.1	207396	GCTACCGTAGTGTCCATGCG	Intergenic		G	GT/
ACJE01000001.1	207407	GTCCATGCGCGGCTCGTGTC	Intergenic		C	CG/
ACJE01000001.1	207894	ACCGATTTATCTCTTCTCTT	5' UTR variant	ASPNIDRAFT2_1114583	T	TCTC/
ACJE01000001.1	214879	TACGGTCCGTGAAAGATGGT	Intergenic		T	TG/
ACJE01000001.1	214892	AGATGGTAGAGCATACAAGA	Intergenic		AG	A/
ACJE01000001.1	214992	AAATAGAGTGTAACCGGAGA	Intergenic		G	GA/
ACJE01000001.1	215078	TTGTGAGTTATTTTTTTTTT	Intergenic		ATTTT	A/
ACJE01000001.1	215275	TGCTTTGTTTGTTCAGGTCA	Intergenic		TGTTC	T/
ACJE01000001.1	215394	AGGAATGGCTTCTCTTCTTA	Intergenic		TTC	T/
ACJE01000001.1	215401	GCTTCTCTTCTTATCATGCA	Intergenic		C	CCG/
ACJE01000001.1	215406	TCTTCTTATCATGCATTTTG	Intergenic		C	CATCAT/
ACJE01000001.1	215428	AGATGATTCATACTACACTA	Intergenic		ATAC	A/
ACJE01000001.1	215447	AGTACTACATTCATATTTCA	Intergenic		TTCA	T/
ACJE01000001.1	215461	ATTTCATCTTAATAGTAGTT	Intergenic		TAATA	T/
ACJE01000001.1	215470	TAATAGTAGTTATATATATT	Intergenic		T	TA/
ACJE01000001.1	215684	AGATAGTTTCAAATTCAGGT	Intergenic		CA	C/
ACJE01000001.1	215730	CAATGCGTACAAAAAAAATT	Intergenic		CAA	C/
ACJE01000001.1	215737	TACAAAAAAAATTGCCACTG	Intergenic		A	AGTC/
ACJE01000001.1	215978	GGGGCCGAAGTCTGTGCCAA	Intergenic		GT	G/
ACJE01000001.1	216242	AGAGAACGAACGAAAATCAC	Intergenic		A	ATAG/
ACJE01000001.1	216243	GAGAACGAACGAAAATCACG	Intergenic		CGAA	C/
ACJE01000001.1	216327	GGGATATGCACCGCTGACGA	Intergenic		A	AC/
ACJE01000001.1	216364	TATCATGACTCCACAAAAAT	Intergenic		TC	T/
ACJE01000001.1	216405	ATGTGCTTCCTATGTCTCCT	Intergenic		CTA	C/
ACJE01000001.1	216409	GCTTCCTATGTCTCCTAGTG	Intergenic		G	GCA/
ACJE01000001.1	216433	GACTGATTAGGTGTTTTGCA	Intergenic		GGT	G/
ACJE01000001.1	217241	ATATAGCCTATTCGATCGAT	Intergenic		A	AC/
ACJE01000001.1	217582	CGCAAAGATGGCCCCCCACT	Intergenic		G	GCCCC/
ACJE01000001.1	217711	AAGTAAGGGGAAGAAAGAGA	Intergenic		GAAGA	G/
ACJE01000001.1	217794	TGTGTCGATGAAAATATGTC	Intergenic		GA	G/
ACJE01000001.1	217863	GTATTTCACTGGGGCATGCG	Intergenic		TG	T/
ACJE01000001.1	220093	GTAGGTGAAAGGGGACGTTG	3' UTR variant	ASPNIDRAFT2_1114588	AG	A/
ACJE01000001.1	220146	ACGAAGATTATTTTTTTTTA	3' UTR variant	ASPNIDRAFT2_1114588	ATT	A/
ACJE01000001.1	220244	ACCTGGTCCACAATGAAAAC	Intergenic		ACAATGAAAAC	A/
ACJE01000001.1	220258	GAAAACTCCTGGCATACAGC	Intergenic		TGG	T/
ACJE01000001.1	220679	CTTTATTCTTGGTTAGCTCT	Intergenic		TG	T/
ACJE01000001.1	221457	CTCGTGGAGCAGAAGGATGC	Intergenic		C	CT/
ACJE01000001.1	221521	CTATGCATCATTTAGTCTTT	Intergenic		AT	A/
ACJE01000001.1	222913	TAGGTCGTCAGGGGTTGGGG	Intergenic		AGGGGTT	A/
ACJE01000001.1	223089	CTCTATAGCCTAGTTGACCC	Intergenic		CTAGT	C/
ACJE01000001.1	223096	GCCTAGTTGACCCTCTCTTG	Intergenic		A	ATCGG/
ACJE01000001.1	223157	GGAACACGTTTGTCTGCTGA	Intergenic		TTG	T/
ACJE01000001.1	223162	ACGTTTGTCTGCTGAGACTC	Intergenic		TG	T/
ACJE01000001.1	223424	TCGAAGAGGAGATGTTATAC	Intergenic		AG	A/
ACJE01000001.1	223428	AGAGGAGATGTTATACTAGC	Intergenic		G	GT/
ACJE01000001.1	224168	AAAGTAAACTACCATCTGGT	Splice region variant & intron variant	ASPNIDRAFT2_1079570	T	TA/
ACJE01000001.1	224192	TCTTCGGTGTGGGAGAGGCA	Intergenic		T	TG/
ACJE01000001.1	225445	TTATCTAACAAGTACGGGAA	Intergenic		A	AACTTG/
ACJE01000001.1	225467	GGCAAGAGAACCCCCTTTCC	Intergenic		A	AC/
ACJE01000001.1	227203	TGCTGATAATGAGGTTTCGC	Disruptive inframe deletion	ASPNIDRAFT2_1200342	TGAG	T/
ACJE01000001.1	228179	GAAGAAGAAGTAAGATTATA	Intergenic		GT	G/
ACJE01000001.1	228336	TAGGCTTAACAGATAGTAGA	Intergenic		CA	C/
ACJE01000001.1	228452	GAATGCAATCGACATCGAAA	Intergenic		C	CCA/
ACJE01000001.1	228455	TGCAATCGACATCGAAAGTG	Intergenic		CAT	C/
ACJE01000001.1	228480	ATATGAACTAGGTGAAACAA	Intergenic		A	AG/
ACJE01000001.1	233480	CAACTCTGTCTTTAAGTTAG	Intergenic		CT	C/
ACJE01000001.1	234088	GATATGGCTGAAAAAAAAGG	3' UTR variant	ASPNIDRAFT2_1180625	G	GAAA/
ACJE01000001.1	234902	TCTCACGACCTTTTCAACGC	Intergenic		CT	C/
ACJE01000001.1	235732	CCTTTGCAAAAAAACCAAGG	Intergenic		A	AC/
ACJE01000001.1	237855	AATTACTGATGAAAAATTTC	Intergenic		TGA	T/
ACJE01000001.1	237861	TGATGAAAAATTTCACAACC	Intergenic		A	ATT/
ACJE01000001.1	238822	TGGTGTCTAGATTGAGTATC	3' UTR variant	ASPNIDRAFT2_1180626	GAT	G/
ACJE01000001.1	238825	TGTCTAGATTGAGTATCAGC	3' UTR variant	ASPNIDRAFT2_1180626	T	TCC/
ACJE01000001.1	238887	TCAGAACATGTTTTTCCTTT	Intergenic		GTTTTTC	G/
ACJE01000001.1	238898	TTTTCCTTTTTTATTAAATG	Intergenic		T	TA/
ACJE01000001.1	238900	TTCCTTTTTTATTAAATGCG	Intergenic		T	TG/
ACJE01000001.1	239382	GTCGTGAGTCTTTAAGAGAC	Intergenic		C	CT/
ACJE01000001.1	241918	TTTTTTTGCCTTTTTTTTTA	Intergenic		C	CTT/
ACJE01000001.1	242051	CAGGTTGGTTTACACATAAG	Intergenic		TTA	T/
ACJE01000001.1	242055	TTGGTTTACACATAAGCGTA	Intergenic		A	AGTCGTCTGCTTGGTTATG/
ACJE01000001.1	242669	AATCCCCCATGAGGAGGCTG	Disruptive inframe deletion	ASPNIDRAFT2_1079543	TGAG	T/
ACJE01000001.1	242699	CACAGGTCAGACACACATGT	Splice region variant & intron variant	ASPNIDRAFT2_1079543	G	GAC/
ACJE01000001.1	242709	ACACACATGTCTTTTTTCGT	Intergenic		TC	T/
ACJE01000001.1	243034	TTCCACCCTAGTTTGGATTC	Intergenic		AG	A/
ACJE01000001.1	243054	TAGCTGACAGTCGAACCAGG	Intergenic		G	GCA/
ACJE01000001.1	243055	AGCTGACAGTCGAACCAGGC	Intergenic		TCG	T/
ACJE01000001.1	243342	CCTACATCTTCGTGCCTGGC	Intergenic		T	TGA/
ACJE01000001.1	243346	CATCTTCGTGCCTGGCATGG	Intergenic		GCC	G/
ACJE01000001.1	243609	CTATCAGCCCGGGGATTCAA	Frameshift variant	ASPNIDRAFT2_1079543	CGG	C/
ACJE01000001.1	243614	AGCCCGGGGATTCAATTCGC	Frameshift variant	ASPNIDRAFT2_1079543	A	AAC/
ACJE01000001.1	244486	AGAATCCCATGGAAAAAAAA	Intergenic		T	TA/
ACJE01000001.1	244501	AAAAAAGGACTAGGTCAGCG	Intergenic		C	CACA/
ACJE01000001.1	244502	AAAAAGGACTAGGTCAGCGA	Intergenic		TAGG	T/
ACJE01000001.1	244560	GGTGATGCCAATGACAAATG	Intergenic		A	AAT/
ACJE01000001.1	244628	TATTAGCTTTTATCAAAGTC	Intergenic		T	TA/
ACJE01000001.1	245106	CTCCCCTTCAAAACCTGTCC	3' UTR variant	ASPNIDRAFT2_1200349	A	AAG/
ACJE01000001.1	245136	CCGCCAGAATCCCTGACTGT	3' UTR variant	ASPNIDRAFT2_1200349	T	TC/
ACJE01000001.1	246423	CATATTGTCAAATGAGTGGG	Intergenic		A	ATTGATTTTTTGGAGTCGCT/
ACJE01000001.1	246718	CAATTGTTGGTTCACTCATA	Intergenic		GT	G/
ACJE01000001.1	247010	CTAGCTAGTCATGCAACATA	Intergenic		C	CA/
ACJE01000001.1	247054	TACACCTTGGAGGACATACC	Intergenic		G	GA/
ACJE01000001.1	247186	TCCAGTCAAAGTGATCCCTC	Intergenic		AGT	A/
ACJE01000001.1	249314	TATATTTCTTCTTGGTATTC	Splice region variant & intron variant	ASPNIDRAFT2_1114591	TC	T/
ACJE01000001.1	250250	TGGCGAGGATTCAATCCAGC	Intergenic		T	TCG/
ACJE01000001.1	250251	GGCGAGGATTCAATCCAGCC	Intergenic		T	TCTTTTTTGCCTTGATACGTTC/
ACJE01000001.1	251148	AATTAATCTATACTACTAGT	Intergenic		A	ATGT/
ACJE01000001.1	253288	CACAAATGTCGAAGTTATTT	3' UTR variant	ASPNIDRAFT2_1114592	C	CT/
ACJE01000001.1	253887	TGATGATGACGAGATGATGA	Intergenic		CGA	C/
ACJE01000001.1	255336	AAGGGAGAGGATTTAAAGGT	Intergenic		GA	G/
ACJE01000001.1	255366	ACGGGCGGTTAAATTCCAGG	Intergenic		TA	T/
ACJE01000001.1	255619	AGATTTGACGTTGTAAGACT	3' UTR variant	ASPNIDRAFT2_1155663	G	GCC/
ACJE01000001.1	255620	GATTTGACGTTGTAAGACTG	3' UTR variant	ASPNIDRAFT2_1155663	TTG	T/
ACJE01000001.1	255654	TGAACGTGACTAGTACATGC	3' UTR variant	ASPNIDRAFT2_1155663	C	CTAG/
ACJE01000001.1	257528	GGTGTGGTAATAGTAAGCAT	Intergenic		ATAG	A/
ACJE01000001.1	257677	TATATCCCTCATTGACGAAA	Intergenic		C	CACTG/
ACJE01000001.1	257681	TCCCTCATTGACGAAAGATA	Intergenic		GACGA	G/
ACJE01000001.1	257696	AGATATCTTGATTGTCAAAA	Intergenic		G	GAA/
ACJE01000001.1	257744	TATACCTTATCCCCTGTCGA	Intergenic		TC	T/
ACJE01000001.1	257793	AGGGCTCCGATGACCATGTC	Intergenic		AT	A/
ACJE01000001.1	257817	CGGAATATTAGTGTGCATTT	Intergenic		AGT	A/
ACJE01000001.1	260377	CACGCTGTTAATCCTAGATA	Intergenic		A	AG/
ACJE01000001.1	260379	CGCTGTTAATCCTAGATAAG	Intergenic		TC	T/
ACJE01000001.1	260451	TTGGTGTTGGTTTTTAGAGT	Intergenic		GT	G/
ACJE01000001.1	262928	ATCGGTCATGTTTCCAAGCA	Intergenic		G	GA/
ACJE01000001.1	264136	TTTCAGTGAATATGTCTAAT	Intergenic		A	AT/
ACJE01000001.1	264591	ATCGCTAACTAAAAGTAGGA	Splice region variant & intron variant	ASPNIDRAFT2_1079763	TA	T/
ACJE01000001.1	265407	TAGGTTCCCTGCCCTCCCCC	Intergenic		TGCCC	T/
ACJE01000001.1	265416	TGCCCTCCCCCTCCTCCTCC	Intergenic		C	CTCCT/
ACJE01000001.1	265444	ACCTCCTAACTTCAGTAGGA	Splice region variant & intron variant	ASPNIDRAFT2_1200370	C	CT/
ACJE01000001.1	266029	ATGTTGGGATAATAAGTATA	Intergenic		TAATA	T/
ACJE01000001.1	266078	TAAGGATTAGATCATGATGG	Intergenic		GATC	G/
ACJE01000001.1	266111	GAATGGCAGGACACACACAC	Intergenic		GAC	G/
ACJE01000001.1	266614	CAAGATACACCCTCTATTCC	Disruptive inframe insertion	ASPNIDRAFT2_1130235	C	CCCT/
ACJE01000001.1	268196	ATCTACATAGAATGCAACGT	Intergenic		GA	G/
ACJE01000001.1	270367	GACAACTGACGGGCCTGAAA	Intergenic		C	CG/
ACJE01000001.1	270626	AGTCTAGACTAAGAGGCCAC	Intergenic		TA	T/
ACJE01000001.1	270650	ATCCAGGACGAAAAACTGAG	Intergenic		G	GA/
ACJE01000001.1	270863	GGGCCATTATCCCCAGATGT	Intergenic		T	TC/
ACJE01000001.1	271297	CATCCAGCACATTGATAATC	Intergenic		C	CA/
ACJE01000001.1	271300	CCAGCACATTGATAATCCCT	Intergenic		T	TC/
ACJE01000001.1	273314	CAACAACATCTAGTACCATA	Intergenic		CTAG	C/
ACJE01000001.1	273352	GGTTTCTTTAATTTGTTTAT	Splice region variant	ASPNIDRAFT2_1161073	A	AGTTCCTT/
ACJE01000001.1	273365	TGTTTATTTCTTTACCTTTT	3' UTR variant	ASPNIDRAFT2_1161073	C	CT/
ACJE01000001.1	273394	TTCAGTATGGAATCTAGCAT	3' UTR variant	ASPNIDRAFT2_1161073	GAA	G/
ACJE01000001.1	273397	AGTATGGAATCTAGCATCAT	3' UTR variant	ASPNIDRAFT2_1161073	T	TCTCTA/
ACJE01000001.1	273583	TTATTTTAATGGGTAATGGC	Intergenic		TG	T/
ACJE01000001.1	273818	TCCAAGAACCTATTCATGCT	Splice acceptor variant&Intron variant	ASPNIDRAFT2_1161073	C	CTAG/
ACJE01000001.1	273839	TATCAGCAACTTCATCTATC	Intergenic		C	CT/
ACJE01000001.1	273969	ACCATCACTCTACCCAAACA	Intergenic		C	CTACT/
ACJE01000001.1	274355	GATTACTAGTAGTCAGTCGG	Intergenic		TA	T/
ACJE01000001.1	274357	TTACTAGTAGTCAGTCGGCT	Intergenic		GTC	G/
ACJE01000001.1	274864	ATATACTGACTTTAGGTGGA	Frameshift variant	ASPNIDRAFT2_1200386	C	CTT/
ACJE01000001.1	274926	ATGTATATTGAAGGAGAGAA	Frameshift variant	ASPNIDRAFT2_1200386	G	GA/
ACJE01000001.1	276603	CAGAAATAACTAATCTGCAT	Intergenic		C	CTAGT/
ACJE01000001.1	276669	GGGATTAAGTTGTGTGATGA	Intergenic		TTG	T/
ACJE01000001.1	277653	CGGGTTATTTGGGGTGATCT	Intergenic		TG	T/
ACJE01000001.1	277978	TAGAGCGATTAAATATTCCG	3' UTR variant	ASPNIDRAFT2_1200390	T	TTG/
ACJE01000001.1	277980	GAGCGATTAAATATTCCGTT	3' UTR variant	ASPNIDRAFT2_1200390	AAT	A/
ACJE01000001.1	279407	GTGGGACAAGACATGGCGAT	Intergenic		G	GTGTAAGTCTTCGCTTTGCATCGCTTACCACAGGAACTGTATAGTCGGCCAC/
ACJE01000001.1	279461	AGGAGGCGAATTGGAACAAC	Intergenic		A	AGCAATATAC/
ACJE01000001.1	279748	TTGTATTTTCTATCTAATGT	Intergenic		C	CTAG/
ACJE01000001.1	280200	GAAGAAACCGCACTCTGGGC	Frameshift variant	ASPNIDRAFT2_43507	GCA	G/
ACJE01000001.1	280204	AAACCGCACTCTGGGCTTGT	Frameshift variant	ASPNIDRAFT2_43507	T	TGA/
ACJE01000001.1	280319	AGAGAGAGCGGAAAAAAAAA	Intergenic		GGAAAAAAAAAAAAAAAAAAAA	G/
ACJE01000001.1	280482	ATACTCTGTATCACTGCTGG	Intergenic		AT	A/
ACJE01000001.1	280997	CTCGCTCCAGCATCTCTTCT	Intergenic		G	GCAT/
ACJE01000001.1	281703	TCCGTGGGTGTCCAATATCT	Frameshift variant	ASPNIDRAFT2_1079928	G	GT/
ACJE01000001.1	282506	TTTGCGAGAGGAGAGGGGGA	Intergenic		G	GAAT/
ACJE01000001.1	282507	TTGCGAGAGGAGAGGGGGAA	Intergenic		G	GCGAGAGA/
ACJE01000001.1	282876	ACCGAAGACGTTCGTTGAGC	Intergenic		GTTC	G/
ACJE01000001.1	283551	GGGTGAGGGGAACTGTTACT	Intergenic		GA	G/
ACJE01000001.1	283625	GTGTGTAAATTGTGATGTGA	Intergenic		T	TCATGAA/
ACJE01000001.1	286212	AGTTAGTTAGTAACTACATA	3' UTR variant	ASPNIDRAFT2_1114612	GTAAC	G/
ACJE01000001.1	289505	TTCCACATTCAATGCTTGTT	Intergenic		C	CA/
ACJE01000001.1	289632	TTCACCCCCACGCGACCGTC	Intergenic		ACGCGACCGTC	A/
ACJE01000001.1	289700	GCGACATTAAGTCATGTCCT	Intergenic		AG	A/
ACJE01000001.1	289838	CCCTACTGTCTAGTATACTC	Intergenic		CTAG	C/
ACJE01000001.1	289849	AGTATACTCGTAAGTATATT	Intergenic		G	GAAA/
ACJE01000001.1	289851	TATACTCGTAAGTATATTTC	Intergenic		AAG	A/
ACJE01000001.1	289905	GGTGTGGAAGTTCTTCCGAC	Intergenic		GT	G/
ACJE01000001.1	290959	CGCGTAAGTACCTTTTCCCC	Splice region variant & intron variant	ASPNIDRAFT2_1180638	AC	A/
ACJE01000001.1	290965	AGTACCTTTTCCCCATAGGG	Intergenic		TC	T/
ACJE01000001.1	291740	GCTCGCATTCTTCATCACAT	Intergenic		C	CA/
ACJE01000001.1	291763	GTGCGCCCTCTATTAGCGGC	Intergenic		C	CT/
ACJE01000001.1	292264	GAGTAATGGAGAGAGCAACG	Intergenic		AG	A/
ACJE01000001.1	292268	AATGGAGAGAGCAACGGTAT	Intergenic		AG	A/
ACJE01000001.1	292733	GTGAGAGCTCTTTTTTAGCA	Intergenic		CTTTT	C/
ACJE01000001.1	294660	GCATAGTAAAGTGTCATGCA	Intergenic		A	AGTG/
ACJE01000001.1	295025	ATTCAATCGACGGCAGATGT	5' UTR variant	ASPNIDRAFT2_1141134	A	AC/
ACJE01000001.1	295447	ATTTCTGGGAAAATTCTCAC	Intergenic		A	AG/
ACJE01000001.1	298968	CTGGATTGTGTTGAGGGTAG	Intergenic		GT	G/
ACJE01000001.1	299230	CCTTCACCTGCCTTATCGGA	Intergenic		GC	G/
ACJE01000001.1	299233	TCACCTGCCTTATCGGACTT	Intergenic		TTATCG	T/
ACJE01000001.1	299280	AGATGGTATCAAGTTCTACC	Intergenic		CAA	C/
ACJE01000001.1	299283	TGGTATCAAGTTCTACCTTC	Intergenic		G	GGA/
ACJE01000001.1	299683	AAAATGTACGCAGAAGACTG	Intergenic		G	GCGT/
ACJE01000001.1	299686	ATGTACGCAGAAGACTGCAG	Intergenic		GAA	G/
ACJE01000001.1	299736	TTCAGGGACTCACACGACAA	Intergenic		T	TCA/
ACJE01000001.1	299847	GTATTTTGAATACCTCCCTT	Intergenic		A	ATAGG/
ACJE01000001.1	301249	TAATAATAATAAAAAAAAAT	Intergenic		TA	T/
ACJE01000001.1	301268	TGAATGGTCTTGTTATGCTG	Intergenic		T	TTG/
ACJE01000001.1	301391	GCCGCCAGAAACTTTTGCGC	Intergenic		A	ATCCG/
ACJE01000001.1	301483	AGGAAAAGTTGAATGTGCCG	Intergenic		TGAA	T/
ACJE01000001.1	301947	TCACCGCGGCTTTTTTTGGA	Intergenic		CT	C/
ACJE01000001.1	302026	TGGTCTCTTCGGTTCTAGGA	Intergenic		CG	C/
ACJE01000001.1	302109	ACGTTTGAGGAACGTAGTGA	Intergenic		GA	G/
ACJE01000001.1	302183	GTGCAGAGGTTTAATTCTCT	Intergenic		T	TG/
ACJE01000001.1	302210	GACTAATCATGGTCTATATA	Intergenic		T	TG/
ACJE01000001.1	304122	TCTACGTCCACATTCTCAAC	Intergenic		AC	A/
ACJE01000001.1	304704	TGCTAGCCTGTTACACAGAC	Intergenic		GTTACAC	G/
ACJE01000001.1	305093	ATAAGATATATCTCCAGTAT	Intergenic		ATC	A/
ACJE01000001.1	305169	TCAACTTTCTAATCACTCCT	Intergenic		T	TA/
ACJE01000001.1	306141	GAGGTAGGGAAAAGGACAAA	Intergenic		A	AG/
ACJE01000001.1	306142	AGGTAGGGAAAAGGACAAAC	Intergenic		A	AAG/
ACJE01000001.1	307505	GCGACACGGGTTTTTTTCGA	Splice donor variant & intron variant	ASPNIDRAFT2_1148587	GT	G/
ACJE01000001.1	308881	TGAGCCCCTGATATATATAT	Intergenic		GAT	G/
ACJE01000001.1	311851	CGAGCCATCATTTCACTATT	Frameshift variant	ASPNIDRAFT2_1148587	AT	A/
ACJE01000001.1	320153	TGTAGAACTTCATCAAGTGG	Intergenic		T	TC/
ACJE01000001.1	332141	CTTGTATAAAGGGTAAGCAA	Frameshift variant	ASPNIDRAFT2_1079445	AG	A/
ACJE01000001.1	335931	GGATCCCTGGCCCCCTTACT	Intergenic		GC	G/
ACJE01000001.1	336254	ACAACAATTGTTGAACTTCC	Intergenic		G	GT/
ACJE01000001.1	338991	GGGGACTTACAACCCCCAGC	Intergenic		C	CA/
ACJE01000001.1	339388	TACCCCTCGATTTTTTCCTA	Intergenic		A	AT/
ACJE01000001.1	343701	GTACTAGCAGTACCTGATCC	Intergenic		G	GTAAC/
ACJE01000001.1	344042	TAGGGAAGGATCATGTACTC	Intergenic		ATCATGTACTCT	A/
ACJE01000001.1	344097	TTTCGAGCTATCCGTCCACC	Intergenic		AT	A/
ACJE01000001.1	344099	TCGAGCTATCCGTCCACCAA	Intergenic		CCGTCCACCAA	C/
ACJE01000001.1	344113	CACCAATATTAAGTATGCAA	Intergenic		TA	T/
ACJE01000001.1	344146	ACAATGCCAACTGATTAACC	Intergenic		ACT	A/
ACJE01000001.1	344179	CTTATTGCGCCAAAAGCGCA	Intergenic		CCAAAA	C/
ACJE01000001.1	344184	TGCGCCAAAAGCGCAATATA	Intergenic		A	ATTTTG/
ACJE01000001.1	347246	GTTGACTGAGTTTTTTCACG	Intergenic		GT	G/
ACJE01000001.1	347367	TCGAGTAGCCTTGCACTAGT	Intergenic		CT	C/
ACJE01000001.1	347978	ATTTCAATTATCACATGTCT	Intergenic		A	AT/
ACJE01000001.1	348599	AAGAGGAAACCTGTCAGGGG	Intergenic		CCTGTCAGGGGCTTTTT	C/
ACJE01000001.1	348680	AGGCTCTTTTCCTTGAATAA	Intergenic		TC	T/
ACJE01000001.1	349108	TTAAAGACTTCTTTATCCGT	Intergenic		TC	T/
ACJE01000001.1	349119	TTTATCCGTATGAGCTGGTT	Intergenic		A	ATATTT/
ACJE01000001.1	349122	ATCCGTATGAGCTGGTTTAT	Intergenic		AGCTGG	A/
ACJE01000001.1	349327	GGCGAAGTTCGGTGGGACCG	Intergenic		C	CGGA/
ACJE01000001.1	351030	CGTTAGCAGGAGCGCTGGCG	Intergenic		GA	G/
ACJE01000001.1	351080	CAGAGGTGTGAAAGTTTGAT	Intergenic		GA	G/
ACJE01000001.1	351101	TTTGCCTGTAGTTTCTACTG	Intergenic		AG	A/
ACJE01000001.1	351106	CTGTAGTTTCTACTGTGTAC	Intergenic		C	CT/
ACJE01000001.1	351379	GATGCCTAGGTCGATGGTAA	Intergenic		GT	G/
ACJE01000001.1	351381	TGCCTAGGTCGATGGTAAAA	Intergenic		CGATGGTAAAATGGT	C/
ACJE01000001.1	351460	AGCAGGAGTGGGAGGACATG	Intergenic		GGGAGGACATGAAAATCGACTCTGTTAGGTGCGTCGATTGGGCCAGTAGGGAGCATCTACTTGCGAATAAGCC	G/
ACJE01000001.1	351753	TATCCTTAAAGCTGTTTCAC	Intergenic		A	AG/
ACJE01000001.1	351896	ACCCAAGTTTGGTGGCAGGG	Intergenic		T	TG/
ACJE01000001.1	355143	GATTCAGCTGGTGTGGGATA	Intergenic		GGT	G/
ACJE01000001.1	356003	TGGTCATCTTCTCTATTGTC	Intergenic		TCTC	T/
ACJE01000001.1	356336	GCTCTGGACCAAAAAAATCA	Intergenic		CA	C/
ACJE01000001.1	356415	TTCTGTCTCACCTGTCTCTA	Intergenic		A	ATATTC/
ACJE01000001.1	356751	TCTGAACCATCACTCTATTC	Intergenic		T	TAA/
ACJE01000001.1	356900	TGATCGCAGATATCTAGTTG	Intergenic		ATATC	A/
ACJE01000001.1	357087	AGTAGTGAGGGTACGGAGTA	Intergenic		GGTACGGA	G/
ACJE01000001.1	357181	TTCGAATACATTTCCGAGGG	Intergenic		ATT	A/
ACJE01000001.1	357183	CGAATACATTTCCGAGGGAG	Intergenic		T	TACAAA/
ACJE01000001.1	357388	ACAGCATCACAAAAATCAGT	Intergenic		C	CG/
ACJE01000001.1	357399	AAAATCAGTCAAAACCAGTA	Intergenic		CA	C/
ACJE01000001.1	357462	TGAAGTCCTCGCATTCCAAT	Intergenic		CG	C/
ACJE01000001.1	358104	GCACTTCATTTTACCATTGC	Intergenic		T	TC/
ACJE01000001.1	359166	GCACCAAGCCATAAGCACTA	Intergenic		C	CATAA/
ACJE01000001.1	359215	TGTGTCGCTTGGAACCGGGG	Intergenic		T	TG/
ACJE01000001.1	359286	CAAGCACGAGAAAAAAAAAA	Intergenic		GAAAAA	G/
ACJE01000001.1	359371	AACTGCTGATGCCCCCACAG	Intergenic		T	TC/
ACJE01000001.1	359509	AGAAAAGCCAGTCTAGTGTC	Intergenic		AGTCT	A/
ACJE01000001.1	361145	ATCTTATGATAGAAGAGTCC	Intergenic		TA	T/
ACJE01000001.1	367556	TGCCACGTGGCTGCCAAAAT	3' UTR variant	ASPNIDRAFT2_1200420	G	GC/
ACJE01000001.1	367584	GTAGTGTCCAATGGCTAGAG	3' UTR variant	ASPNIDRAFT2_1200420	A	ATAT/
ACJE01000001.1	367586	AGTGTCCAATGGCTAGAGCA	3' UTR variant	ASPNIDRAFT2_1200420	TGG	T/
ACJE01000001.1	369886	CTCATTGCTAGTAGGGTGGT	Splice region variant & intron variant	ASPNIDRAFT2_1200420	AGT	A/
ACJE01000001.1	369892	GCTAGTAGGGTGGTCAGTCA	Intergenic		GT	G/
ACJE01000001.1	370458	TATGTACATTATAGTCATAA	3' UTR variant	ASPNIDRAFT2_1155673	TA	T/
ACJE01000001.1	370460	TGTACATTATAGTCATAATT	3' UTR variant	ASPNIDRAFT2_1155673	T	TGA/
ACJE01000001.1	371654	TGGTACGGTCTGTAGAGTCA	splice_acceptor_variant&Splice region variant & intron variant	ASPNIDRAFT2_1155673	CTG	C/
ACJE01000001.1	371659	CGGTCTGTAGAGTCAGCTAT	Splice region variant & intron variant	ASPNIDRAFT2_1155673	G	GAA/
ACJE01000001.1	372303	AGTATTTACTTATCCATCCA	Intergenic		TTATC	T/
ACJE01000001.1	372723	CACACAGACTGGGGGAATGA	Intergenic		TG	T/
ACJE01000001.1	372800	GGGCCTGGTGTCTCGTCTCG	Intergenic		G	GC/
ACJE01000001.1	375931	ATTGTTTGAAGGGGGGGGGC	Intergenic		AGG	A/
ACJE01000001.1	376951	GGAATTGGTGGTAGTGGTGG	Disruptive inframe deletion	ASPNIDRAFT2_1079566	GGTA	G/
ACJE01000001.1	377070	ATCAGCACTGCCCTCAAAAC	Intergenic		GC	G/
ACJE01000001.1	377480	ATGTCAATAGCCACAACAGC	Intergenic		GC	G/
ACJE01000001.1	378336	ACTGAAACCCAACATGTTAG	Intergenic		CAACA	C/
ACJE01000001.1	378500	TCAGCAAAAACGCAGCCAAG	Intergenic		AC	A/
ACJE01000001.1	378665	ACCACCACAAGGGAAGCGTT	Intergenic		A	AG/
ACJE01000001.1	379488	GAAGGTAAGTAGCAGTGGTC	Intergenic		TAG	T/
ACJE01000001.1	379605	TGCTTATATTATATGTGCCT	Intergenic		TA	T/
ACJE01000001.1	380446	GCACCAGAACGTCGTTTTAG	Intergenic		C	CT/
ACJE01000001.1	380631	TTGGTTGTTTTCATCTTCAT	Intergenic		T	TTCATCTTCATAA/
ACJE01000001.1	381035	GACCTACCCACTATTCAAAT	Intergenic		ACTATT	A/
ACJE01000001.1	381047	ATTCAAATCACACCTCATAG	Intergenic		A	ATGTCT/
ACJE01000001.1	381687	ACGTTCATCAACTACTACTA	Intergenic		A	AACGACTACTACTACTACTACTACTACT/
ACJE01000001.1	382049	ATCGTTGTGCTGAGGGGATG	Intergenic		CTGA	C/
ACJE01000001.1	382056	TGCTGAGGGGATGAGCGGAG	Intergenic		GATGAGCGGA	G/
ACJE01000001.1	382070	GCGGAGTGGCAAGCGAAGTT	Intergenic		CAAG	C/
ACJE01000001.1	382077	GGCAAGCGAAGTTACTGGTC	Intergenic		AGTTAC	A/
ACJE01000001.1	382087	GTTACTGGTCGGATTATTCG	Intergenic		CGG	C/
ACJE01000001.1	382090	ACTGGTCGGATTATTCGCTT	Intergenic		ATTATTC	A/
ACJE01000001.1	382722	TTGAAATCATGGGTCTAATC	Frameshift variant	ASPNIDRAFT2_1180645	T	TG/
ACJE01000001.1	382877	AGGCCCGCGCGCTGTCCCAT	Frameshift variant	ASPNIDRAFT2_1180645	CG	C/
ACJE01000001.1	382880	CCCGCGCGCTGTCCCATGTT	Frameshift variant	ASPNIDRAFT2_1180645	T	TC/
ACJE01000001.1	384407	GAAAGCATGCTTCTTTTTGG	Frameshift variant	ASPNIDRAFT2_1180645	C	CT/
ACJE01000001.1	384637	ATGTGTGACAAGCCTTCTGG	Intergenic		AAGCCTT	A/
ACJE01000001.1	384658	TAAGCTGACAAGTTAGTCCT	Intergenic		AAGTT	A/
ACJE01000001.1	384700	GCCCACGTGATGACAGCCTG	Intergenic		A	AT/
ACJE01000001.1	384893	AGGTACCTGTCCACGGGAGT	Intergenic		TCCAC	T/
ACJE01000001.1	384933	CAGTATATTCATTGGATAAG	Intergenic		C	CATTGGATA/
ACJE01000001.1	384993	CTTCACTACTAAATCTCGCT	Intergenic		T	TA/
ACJE01000001.1	385124	CGTAGGCCAAGATTCAATGG	Intergenic		AG	A/
ACJE01000001.1	385171	GACGAGGGAGGAATGAAGAC	Intergenic		G	GTT/
ACJE01000001.1	385172	ACGAGGGAGGAATGAAGACA	Intergenic		GAA	G/
ACJE01000001.1	386776	TCTAGCTAAGCCTTGGGATA	3' UTR variant	ASPNIDRAFT2_1114635	GC	G/
ACJE01000001.1	387266	TCGTGAGTTGTACTACTAAT	Intergenic		G	GTAC/
ACJE01000001.1	387448	CAGGCACCAAGTGTCACCTG	Intergenic		A	AG/
ACJE01000001.1	387624	CAGCCTGCATAACTGACATG	Intergenic		T	TA/
ACJE01000001.1	387905	GGGCTGCAACAATTACTATT	Intergenic		CA	C/
ACJE01000001.1	387970	CACATCATTTCCCCGTCGCT	Intergenic		T	TC/
ACJE01000001.1	390067	CCATTCTCCTAAGTCCCTTT	3' UTR variant	ASPNIDRAFT2_1114638	TAAGTC	T/
ACJE01000001.1	390078	AGTCCCTTTCATATAAGAGC	3' UTR variant	ASPNIDRAFT2_1114638	C	CCCATA/
ACJE01000001.1	390099	GCTGAGAAGCCTATCTATAT	3' UTR variant	ASPNIDRAFT2_1114638	C	CGTAT/
ACJE01000001.1	390103	AGAAGCCTATCTATATCTAC	3' UTR variant	ASPNIDRAFT2_1114638	T	TACCTAAGTAG/
ACJE01000001.1	390133	CCATAGTAACCCTCGACAGT	Intergenic		C	CTGAAACAAGAGGAATG/
ACJE01000001.1	390217	ACCCCGATCGCCTTCATTCT	Intergenic		G	GC/
ACJE01000001.1	390261	ACTCTTAACACACCTCAGCT	Intergenic		ACACCTCAGCTC	A/
ACJE01000001.1	390746	GCGCCAATATCCAATCCTTA	Intergenic		T	TC/
ACJE01000001.1	390799	ACACGCTATGGGGTTTATGG	Intergenic		G	GA/
ACJE01000001.1	390918	CGGAAGTTTTGGGTTGGCGC	Intergenic		T	TG/
ACJE01000001.1	391033	TTGAAGAGTTTACCTAACCA	Intergenic		TTACC	T/
ACJE01000001.1	391117	GTTACAGAGGCCTCCCTAAT	Intergenic		G	GCC/
ACJE01000001.1	392076	AATGAGTGTATTCATTGGAA	3' UTR variant	ASPNIDRAFT2_1114639	ATT	A/
ACJE01000001.1	392320	GAAGAAACCGAGTATGAACC	3' UTR variant	ASPNIDRAFT2_1099038	G	GA/
ACJE01000001.1	393542	CAAAGTCAGCTGTTGAGTGA	Intergenic		CTGT	C/
ACJE01000001.1	393610	CTGCTCGTAGCGTGGGCGGG	Intergenic		G	GA/
ACJE01000001.1	393921	AGTCCCTGGCGGGCGATCGA	Intergenic		C	CG/
ACJE01000001.1	394048	CGGATGCCATACTCGACTCG	Intergenic		T	TGC/
ACJE01000001.1	394049	GGATGCCATACTCGACTCGC	Intergenic		A	ATG/
ACJE01000001.1	394406	GGCTCCGAGGTCCTAGAGAT	Frameshift variant	ASPNIDRAFT2_1079950	G	GTCCGACTTCGGCAAGGTATA/
ACJE01000001.1	403774	AGGCTTAGATCGAACCCGGG	Intergenic		T	TC/
ACJE01000001.1	403966	TCATGTAATACCATGTAACG	Intergenic		A	AC/
ACJE01000001.1	404448	CGAGCAGTGTAGGGTCTAAA	Intergenic		TAG	T/
ACJE01000001.1	404451	GCAGTGTAGGGTCTAAAGCA	Intergenic		G	GAA/
ACJE01000001.1	407274	CTGCGCACTCAAGAAGGATA	Intergenic		CAAG	C/
ACJE01000001.1	407492	GTACCGCACGAGCAGCTTGC	Disruptive inframe deletion	ASPNIDRAFT2_1200460	GAGC	G/
ACJE01000001.1	410080	AAGATTTATGTTTTTTCTAT	Intergenic		GT	G/
ACJE01000001.1	411168	CTTTCACGTCTTTGAGACTT	3' UTR variant	ASPNIDRAFT2_1141137	C	CT/
ACJE01000001.1	411361	GAACATGATTTACACACATG	Intergenic		T	TGTACAGTGG/
ACJE01000001.1	411415	GAAGACACTCGAGACTCATA	Intergenic		CGAG	C/
ACJE01000001.1	411420	CACTCGAGACTCATACTCAT	Intergenic		C	CAAT/
ACJE01000001.1	411529	ACCCGACAATGAAATGTTCC	Intergenic		T	TGAA/
ACJE01000001.1	412449	GGCCCAGTCCGTTATCGTGA	Intergenic		CG	C/
ACJE01000001.1	419156	CATTCTGTCCTTTTTCTACA	Intergenic		C	CT/
ACJE01000001.1	419200	TCAAATTGAAGTTAAGTCTA	Intergenic		AG	A/
ACJE01000001.1	420258	AGTGAGGGTAATGGGAAGGG	Intergenic		AAT	A/
ACJE01000001.1	420263	GGGTAATGGGAAGGGGAACG	Intergenic		G	GAA/
ACJE01000001.1	420744	GCATACATGCTTGTTTAATA	Intergenic		C	CT/
ACJE01000001.1	420797	TACATACGCCAAACCTCCAA	Intergenic		C	CA/
ACJE01000001.1	421240	TTTTGGTGGATTGCGTGTGC	Intergenic		A	AT/
ACJE01000001.1	421423	TGTATAACACTTGTCCTATT	Intergenic		CT	C/
ACJE01000001.1	421429	ACACTTGTCCTATTGACCAG	Intergenic		C	CA/
ACJE01000001.1	421465	ACTACGATTGGATAATACTC	Intergenic		G	GT/
ACJE01000001.1	421700	GGGTCGCCATGGTGGTGAGG	Intergenic		TG	T/
ACJE01000001.1	421982	CGTTCCATTTCTTGTTTCTC	Intergenic		TC	T/
ACJE01000001.1	422061	GACGGTTAATCACTTATTCA	Intergenic		TCACTTATTCATCTTA	T/
ACJE01000001.1	422187	AGCTTACCTTCCCCTTCCAT	Intergenic		TC	T/
ACJE01000001.1	423438	CTTGCTTTTCTTTCTGATAC	Intergenic		CT	C/
ACJE01000001.1	423443	TTTTCTTTCTGATACGAGAT	Intergenic		T	TA/
ACJE01000001.1	425206	GACTAATCAGCCCACGACGT	Intergenic		GC	G/
ACJE01000001.1	426060	ACTACAACAGACCCTCATTG	Intergenic		G	GA/
ACJE01000001.1	426759	ATATTAGATTGAGACTGTCT	3' UTR variant	ASPNIDRAFT2_1155683	T	TAA/
ACJE01000001.1	429779	TCGCCGCGAAGATGTCTACA	Conservative inframe insertion	ASPNIDRAFT2_1079484	A	AAAT/
ACJE01000001.1	430682	GCGATAAGCAGATGGCAAAA	Intergenic		A	AC/
ACJE01000001.1	432567	GTGACTCCAACCCCCTTGCA	Intergenic		AC	A/
ACJE01000001.1	443237	TATTGCATTTCATTTAGCTT	Intergenic		TC	T/
ACJE01000001.1	443250	TTAGCTTTAGTATTCAAATT	Intergenic		GT	G/
ACJE01000001.1	443255	TTTAGTATTCAAATTGATTA	Intergenic		C	CT/
ACJE01000001.1	443324	GCAATATATATACTACCAAT	Intergenic		ATAC	A/
ACJE01000001.1	443371	GTTGCCTAATATACTACCAT	Intergenic		T	TATC/
ACJE01000001.1	445465	CGTCGTTTATCACCCCCTCA	Intergenic		T	TC/
ACJE01000001.1	446289	GCAGCATCATTTATTTTTTT	3' UTR variant	ASPNIDRAFT2_1114656	TTTA	T/
ACJE01000001.1	447488	ATAGACACTCAACAAAATTG	5' UTR variant	ASPNIDRAFT2_1114656	CAA	C/
ACJE01000001.1	447492	ACACTCAACAAAATTGATGT	5' UTR variant	ASPNIDRAFT2_1114656	A	AAG/
ACJE01000001.1	447561	TACGGCTGATGGGGCAGTGG	Intergenic		T	TG/
ACJE01000001.1	447819	TGTTGGTTTATTTGTTTCCC	Frameshift variant	ASPNIDRAFT2_43446	AT	A/
ACJE01000001.1	448229	GGCAAAAGCAAAGAGAGATA	Intergenic		AAAGAGAG	A/
ACJE01000001.1	448330	GGTAGATGGAGTATATATTG	Intergenic		A	AACTTATATT/
ACJE01000001.1	448331	GTAGATGGAGTATATATTGC	Intergenic		G	GA/
ACJE01000001.1	448349	GCTATTTGAGCCACATGCTG	Intergenic		GC	G/
ACJE01000001.1	448382	AGACAAATGTGTTTGTCATA	Intergenic		TG	T/
ACJE01000001.1	449160	GTGAAAGTCCTTAAGGTCCT	Intergenic		CT	C/
ACJE01000001.1	451415	GCTGCTAGATTGGAACATAC	Intergenic		T	TAGGTTTGATAGTAAC/
ACJE01000001.1	451482	ATCCAAGAATCAAATTTGCG	Intergenic		T	TTAAAAGAA/
ACJE01000001.1	451483	TCCAAGAATCAAATTTGCGC	Intergenic		C	CT/
ACJE01000001.1	451639	GAATACCCTTCCCCCTTTTT	Intergenic		TC	T/
ACJE01000001.1	452021	GAGCTCCAGGAACCAGAGCT	Intergenic		GA	G/
ACJE01000001.1	452055	ATCACTATAAGTTTAAGCCC	Intergenic		AG	A/
ACJE01000001.1	453533	TTTGGATGCTGGGGGGGAGA	Intergenic		T	TGGG/
ACJE01000001.1	461716	TTCCAACCTCACCTCGACTG	Intergenic		C	CA/
ACJE01000001.1	462957	AATGGGTCTTGTTTCTTCCT	Intergenic		TG	T/
ACJE01000001.1	464556	GATATATACCTGTATTCTTC	Intergenic		CTG	C/
ACJE01000001.1	464825	AACTCGTTTTCCCAATTTCT	Intergenic		TC	T/
ACJE01000001.1	466822	TTTGTCGGGGAAAAAATCAC	Intergenic		G	GA/
ACJE01000001.1	468345	TACATGCCTAAACACCAAAT	Intergenic		A	AG/
ACJE01000001.1	468492	ACACTCGATATAAATATTAA	Intergenic		ATAAATAT	A/
ACJE01000001.1	471924	CATTGTGTTTAATCTATCTG	Intergenic		TA	T/
ACJE01000001.1	471962	GTCACTAGTACTAGTCAAAT	Intergenic		ACT	A/
ACJE01000001.1	471965	ACTAGTACTAGTCAAATATA	Intergenic		AG	A/
ACJE01000001.1	472012	GGGCTAATAGTGATTAAGTT	Intergenic		GTGAT	G/
ACJE01000001.1	472181	ATTCACATACTAAGTTACTA	Intergenic		CTAAGT	C/
ACJE01000001.1	472242	GCATACCACCTAAATCCTAT	Intergenic		CT	C/
ACJE01000001.1	472252	TAAATCCTATCCCATGAAAG	Intergenic		T	TA/
ACJE01000001.1	472258	CTATCCCATGAAAGCATGAT	Intergenic		GA	G/
ACJE01000001.1	472292	GGACGTGAGAAACTTAAAAT	Intergenic		A	AAACTGG/
ACJE01000001.1	472334	ACCGCGCAGAGGTAAGTGAG	Intergenic		AGGTAAGT	A/
ACJE01000001.1	472350	TGAGTCAAACCCGTTGCACA	Intergenic		C	CCCG/
ACJE01000001.1	472447	AACAGGAAACATCTGTATAT	Intergenic		C	CACT/
ACJE01000001.1	472454	AACATCTGTATATATTTCTC	Intergenic		A	ATAG/
ACJE01000001.1	472499	AAGCCATCGCAAAAACAAAG	Intergenic		CA	C/
ACJE01000001.1	474778	TCAGGATCAGCACGATGCTC	Intergenic		G	GC/
ACJE01000001.1	480385	CATCGACGGGTTACTTTGTT	Intergenic		G	GTTACTTTGTTAC/
ACJE01000001.1	480669	TGATAACCGTAAGCGATACG	Intergenic		T	TA/
ACJE01000001.1	480743	GCTGCTGTCCCTTTGTATTT	Intergenic		CCT	C/
ACJE01000001.1	480747	CTGTCCCTTTGTATTTATCT	Intergenic		T	TCA/
ACJE01000001.1	481618	TTAGCGCTAATGTGCAGGAA	Intergenic		A	ACC/
ACJE01000001.1	481621	GCGCTAATGTGCAGGAAGGA	Intergenic		TGC	T/
ACJE01000001.1	483867	GGTGAGGCCATCTTTCCTTC	Intergenic		ATCT	A/
ACJE01000001.1	483897	TTTTCTTCTTCTTAGAGTCT	Intergenic		T	TGAAA/
ACJE01000001.1	483980	GTGTCGACCTCATCGTCATT	Intergenic		T	TC/
ACJE01000001.1	484073	CAGCAGCAGCGGCGAGTTCA	Intergenic		CG	C/
ACJE01000001.1	484345	TTGATAGATATTTTGACCCA	Intergenic		AT	A/
ACJE01000001.1	484388	CAATGTACTTCCCAACTTCC	Intergenic		TC	T/
ACJE01000001.1	484633	CAAAACAGGTCCTTTTCAGG	Intergenic		T	TC/
ACJE01000001.1	484658	CATTCCAGTCAAGCAGGCAA	Intergenic		CA	C/
ACJE01000001.1	484661	TCCAGTCAAGCAGGCAAAAA	Intergenic		GCA	G/
ACJE01000001.1	484850	CACACCAAACTTTTTTTTCA	Intergenic		CTT	C/
ACJE01000001.1	484894	CTTCAATGGGGACTAATCCC	Intergenic		GGACT	G/
ACJE01000001.1	484901	GGGGACTAATCCCTGGTGGA	Intergenic		T	TAAAC/
ACJE01000001.1	484920	ATGTGAATATTATGATATCC	Intergenic		TTA	T/
ACJE01000001.1	484924	GAATATTATGATATCCCCAG	Intergenic		G	GAACC/
ACJE01000001.1	485098	TTTTGATCAGCTGAGAGCCA	Frameshift variant	ASPNIDRAFT2_43435	GCT	G/
ACJE01000001.1	485104	TCAGCTGAGAGCCAACTTGG	Frameshift variant	ASPNIDRAFT2_43435	A	ATG/
ACJE01000001.1	485177	CTGAGTTACCCATTGTTCTT	Frameshift variant	ASPNIDRAFT2_43435	CCATT	C/
ACJE01000001.1	485181	GTTACCCATTGTTCTTCATT	Frameshift variant	ASPNIDRAFT2_43435	T	TAGGG/
ACJE01000001.1	485525	TTCAATCGAATGCTCAAGAA	Disruptive inframe insertion	ASPNIDRAFT2_43435	A	ACAG/
ACJE01000001.1	485527	CAATCGAATGCTCAAGAAGT	Conservative inframe deletion	ASPNIDRAFT2_43435	GCTC	G/
ACJE01000001.1	486079	GTGTGAGATATCCAAGAATC	Intergenic		ATC	A/
ACJE01000001.1	486098	CTCAGCGTAACCAAGTCTCC	Intergenic		AC	A/
ACJE01000001.1	486144	TGTTGGGGTTCTGAAATGTG	Intergenic		T	TTCCAA/
ACJE01000001.1	486176	GGATATCTGCTGGATGAAGT	Intergenic		C	CAGG/
ACJE01000001.1	486188	GATGAAGTGAAAGTGGTTAT	Intergenic		A	AG/
ACJE01000001.1	486190	TGAAGTGAAAGTGGTTATCC	Intergenic		A	AGTAGTAGTAGTTGTT/
ACJE01000001.1	486321	GATTACATTATGATGCAGCT	Intergenic		A	AT/
ACJE01000001.1	486331	TGATGCAGCTCTCTCTCTCC	Intergenic		TC	T/
ACJE01000001.1	486333	ATGCAGCTCTCTCTCTCCCT	Intergenic		TC	T/
ACJE01000001.1	486580	GAAAGGTACCATCCCCCCTC	Splice region variant & intron variant	ASPNIDRAFT2_1099056	CA	C/
ACJE01000001.1	486594	CCCCTCTCCCTCCCCCTTTC	Intergenic		C	CCA/
ACJE01000001.1	489033	ATCCGAGTTCGGGGGGGTGA	Intergenic		CG	C/
ACJE01000001.1	497254	CCCTAACAAAGACTGACTAT	Intergenic		AGACT	A/
ACJE01000001.1	499121	GCCGAACTTCTTGGAAGAAC	Frameshift variant	ASPNIDRAFT2_1079931	CTTGG	C/
ACJE01000001.1	499130	CTTGGAAGAACATCCGAGCT	Frameshift variant	ASPNIDRAFT2_1079931	A	AAGAG/
ACJE01000001.1	499998	ATAGATGATATTCCGTTGAA	Intergenic		A	AT/
ACJE01000001.1	500380	CCGACTGTCTCCCCCAGTCG	Intergenic		TC	T/
ACJE01000001.1	503654	CTGGGGATTCCTGCCTCTGC	Intergenic		C	CCT/
ACJE01000001.1	503698	CCATTCCAGGCCCCAAGGCG	Intergenic		G	GC/
ACJE01000001.1	503746	AATGCAGTTGTTGACCGACT	Intergenic		GT	G/
ACJE01000001.1	505199	TACTTTAGTAGTACCCAGGA	Intergenic		A	AAT/
ACJE01000001.1	505201	CTTTAGTAGTACCCAGGATA	Intergenic		TAC	T/
ACJE01000001.1	505935	AAACCTTAAGTGTCTGGCTA	Intergenic		G	GT/
ACJE01000001.1	509597	GCCAACTTGAGCAGGGTGTG	Intergenic		AGC	A/
ACJE01000001.1	509600	AACTTGAGCAGGGTGTGTGA	Intergenic		A	ATT/
ACJE01000001.1	509683	AAATCCAAGTTCATCAGTAT	Intergenic		TTC	T/
ACJE01000001.1	509686	TCCAAGTTCATCAGTATATC	Intergenic		A	ATG/
ACJE01000001.1	509819	CTCTATCTTATCACACCTTT	Intergenic		A	AT/
ACJE01000001.1	510181	GCATCCCGATTAAAATAACA	Intergenic		T	TAA/
ACJE01000001.1	510182	CATCCCGATTAAAATAACAA	Intergenic		T	TA/
ACJE01000001.1	510284	GTCCCTTGGCAAACCGTTAC	Intergenic		CA	C/
ACJE01000001.1	510309	TCTAATCAACTGACTAGTTA	Intergenic		C	CT/
ACJE01000001.1	510334	TCCGCTCTTGTCAGGCTAAG	Intergenic		G	GT/
ACJE01000001.1	510611	TTGAATTGAGCCTGAAGTGG	Intergenic		GCC	G/
ACJE01000001.1	510613	GAATTGAGCCTGAAGTGGAT	Intergenic		C	CGGTG/
ACJE01000001.1	510708	GGTTTAGTTGACCCTCCTTG	Intergenic		G	GA/
ACJE01000001.1	512218	AAAGCCAGGATTTAGCCCCC	Intergenic		A	AT/
ACJE01000001.1	512468	GCCCCTACCGCTACTCCGTA	Intergenic		GCTAC	G/
ACJE01000001.1	512483	CCGTAGGCAACCCACCTGCG	Intergenic		A	AC/
ACJE01000001.1	513633	TTCGTGGGGGAAAAAGGTTT	Intergenic		GA	G/
ACJE01000001.1	513768	GAGCGGGAACAAAAAAAAAA	Intergenic		CA	C/
ACJE01000001.1	514793	CGCCATACCTACCCGAGAAG	Intergenic		T	TA/
ACJE01000001.1	514800	CCTACCCGAGAAGAAAGCCT	Intergenic		GAA	G/
ACJE01000001.1	515179	GCCAAACGAGAACATAATCG	Disruptive inframe insertion	ASPNIDRAFT2_188525	G	GAAC/
ACJE01000001.1	515300	CTGCAATCCTTCCCTAACAA	Intergenic		T	TC/
ACJE01000001.1	516544	AACACCCACTATGGCGCAGA	Intergenic		T	TA/
ACJE01000001.1	519889	GAACTTCCCCGGAAGACGGT	Frameshift variant	ASPNIDRAFT2_1180663	CGG	C/
ACJE01000001.1	519892	CTTCCCCGGAAGACGGTATC	Frameshift variant	ASPNIDRAFT2_1180663	A	AAG/
ACJE01000001.1	520928	GGTTGGCCGATTGGAGATTA	Intergenic		A	ATT/
ACJE01000001.1	521486	TTCAAAGCACAGATTTACCG	Intergenic		C	CA/
ACJE01000001.1	522465	TCCCACATTTTGTTTTGAAG	Intergenic		T	TTG/
ACJE01000001.1	529910	TGGCCGAAGGGATGGTGCCT	Intergenic		G	GGAT/
ACJE01000001.1	530685	TGTTCTGCCTCTGTTTCCTT	Intergenic		T	TTTTA/
ACJE01000001.1	530688	TCTGCCTCTGTTTCCTTCAA	Intergenic		G	GACATAT/
ACJE01000001.1	531393	CTAATAAGTATTCTCCAGGC	Splice region variant & intron variant	ASPNIDRAFT2_1079869	A	AT/
ACJE01000001.1	532048	TTATGCACCCTATTGATGTC	Intergenic		C	CCT/
ACJE01000001.1	532054	ACCCTATTGATGTCTGCTTT	Intergenic		ATG	A/
ACJE01000001.1	532095	TGACTGGATGGCAATGCAGA	Splice region variant & intron variant	ASPNIDRAFT2_1079869	GGCA	G/
ACJE01000001.1	533734	AGGATAGGTTCTGGGATGTA	Intergenic		TC	T/
ACJE01000001.1	533737	ATAGGTTCTGGGATGTACCG	Splice region variant & intron variant	ASPNIDRAFT2_1114677	G	GA/
ACJE01000001.1	535047	CCGGATCGCTGACCAGTGTC	Intergenic		T	TG/
ACJE01000001.1	536223	ACAGAGGTATAACCCAACCC	Splice region variant & intron variant	ASPNIDRAFT2_1200532	TAACCC	T/
ACJE01000001.1	537541	CATCCAAAAATCAATCGTCG	3' UTR variant	ASPNIDRAFT2_1180669	A	AT/
ACJE01000001.1	542348	AGGCCGGGGTAAATGACGAT	Intergenic		T	TAGA/
ACJE01000001.1	542439	GGTTTGCTGGATAGTCTAGT	Intergenic		GA	G/
ACJE01000001.1	542441	TTTGCTGGATAGTCTAGTCT	Intergenic		TAGTCTAGTC	T/
ACJE01000001.1	542535	CAGATTGAGGGAAAAAACAA	Intergenic		GGA	G/
ACJE01000001.1	542558	GGAAATTCCCTTAATTCTCC	Intergenic		CT	C/
ACJE01000001.1	542608	AACTAGTCGACGAGATCCCT	Intergenic		ACGAG	A/
ACJE01000001.1	542617	ACGAGATCCCTCTTGTAAAT	Intergenic		C	CACAA/
ACJE01000001.1	542635	ATCGAGCTTCCATGGCCCAC	Intergenic		C	CTTG/
ACJE01000001.1	542693	GCGATAGAATTGATCATCTC	Intergenic		T	TA/
ACJE01000001.1	542694	CGATAGAATTGATCATCTCT	Intergenic		T	TC/
ACJE01000001.1	542788	GATGTTGTGTCTTTGCAGTT	Intergenic		T	TCTTTGCA/
ACJE01000001.1	542861	TTTGGGCTGGAGTTTGTTAA	Intergenic		GAGTTTGTTAACAAATT	G/
ACJE01000001.1	543278	ATATACAGAGCATTCGGAAG	3' UTR variant	ASPNIDRAFT2_1180670	G	GC/
ACJE01000001.1	543507	GGCGGCCCGTCCCAGCGCGC	3' UTR variant	ASPNIDRAFT2_1180670	TC	T/
ACJE01000001.1	543705	TTCAAGAGGAGGTGAGTTAT	Intergenic		A	ATGG/
ACJE01000001.1	543721	TTATTCGGAGGCGAAGCAGT	Intergenic		G	GA/
ACJE01000001.1	543835	TCGAGGGAGGGAGACCAGGC	Frameshift variant	ASPNIDRAFT2_1180670	G	GA/
ACJE01000001.1	544075	CCACCTCGACGGGGAAGATG	Frameshift variant	ASPNIDRAFT2_1180670	CG	C/
ACJE01000001.1	544289	CGTGATCCGACAGATGCGGT	Frameshift variant	ASPNIDRAFT2_1180670	AC	A/
ACJE01000001.1	544409	AGGAAGACATGTTGCAGTGC	Intergenic		T	TCCTGGGAGGTCAC/
ACJE01000001.1	544477	TGGAGAAGCCGGTGCTGCCA	Frameshift variant	ASPNIDRAFT2_1180670	CG	C/
ACJE01000001.1	544769	CAACGGATGTTCTCTCATCG	Frameshift variant	ASPNIDRAFT2_1180670	TTC	T/
ACJE01000001.1	547898	CAGGCTGGCTTGGTGGTGGT	Disruptive inframe deletion	ASPNIDRAFT2_1180672	TTGGTGGTGGTGGTTGTGA	T/
ACJE01000001.1	548312	CATGCGAAATCTTTTTCCCT	Intergenic		TC	T/
ACJE01000001.1	548321	TCTTTTTCCCTAGACCAAGA	Intergenic		CTA	C/
ACJE01000001.1	548324	TTTTCCCTAGACCAAGAATA	Intergenic		G	GCA/
ACJE01000001.1	548532	AGATAGGTTCTAGAGTCGAG	Intergenic		C	CTAAGAG/
ACJE01000001.1	548649	TTTTTTCTTTTATTTTTCCC	3' UTR variant	ASPNIDRAFT2_1180673	TTATTTTTC	T/
ACJE01000001.1	551923	TTGGATTGAAAGGGAAACAG	Intergenic		AAG	A/
ACJE01000001.1	551931	AAAGGGAAACAGACTGAAGA	Intergenic		CAGACTGAAGAAAAGAGAGGTAATGAAAAAGTGAAAG	C/
ACJE01000001.1	552182	TGGGACTTTCTCAATTGCCA	Intergenic		C	CTGGA/
ACJE01000001.1	552185	GACTTTCTCAATTGCCACCA	Intergenic		AATTG	A/
ACJE01000001.1	552374	ACTAACGAGACGACAACCCC	Intergenic		ACGACAACCCCTCGCT	A/
ACJE01000001.1	552409	ACCCTACGCATACTTACTTG	Intergenic		A	ATATG/
ACJE01000001.1	552507	GTAAGCTACCGTCCCACTTC	Intergenic		C	CA/
ACJE01000001.1	552518	TCCCACTTCAGGGGAAGAAC	Intergenic		AG	A/
ACJE01000001.1	565313	TGGGGATTCGGAGAGAGATG	Intergenic		GGAGA	G/
ACJE01000001.1	567072	ATTGTGAGAACCCTTGATGC	Intergenic		AC	A/
ACJE01000001.1	567498	CCCTGTGAATATATACCGGT	Intergenic		T	TA/
ACJE01000001.1	567505	AATATATACCGGTTGTCTGC	Intergenic		C	CGGAAATAGATCTGTAAACGCCGTGATTAAGATGATATAAGCATTCATCAAGGTGCTCAATTGCTCTCAACTTTCAGTTATATAAAGAAG/
ACJE01000001.1	568034	CAATCCCTGTCGCTGCGGGC	Frameshift variant	ASPNIDRAFT2_1130332	T	TA/
ACJE01000001.1	568365	TCGAAGATTAAAAGGTCAAC	Intergenic		A	AAAGT/
ACJE01000001.1	570419	CTGTACCAGTTAGAAACTAT	5' UTR variant	ASPNIDRAFT2_1180676	T	TCAC/
ACJE01000001.1	570420	TGTACCAGTTAGAAACTATC	5' UTR variant	ASPNIDRAFT2_1180676	T	TTGGTCGTACGACC/
ACJE01000001.1	571989	GTATGGCAAGAATCCTGCCA	3' UTR variant	ASPNIDRAFT2_1180676	GA	G/
ACJE01000001.1	571994	GCAAGAATCCTGCCATACTT	3' UTR variant	ASPNIDRAFT2_1180676	C	CT/
ACJE01000001.1	572113	CCTGACTCCTTCCCCCCTTG	Intergenic		T	TCCCC/
ACJE01000001.1	572114	CTGACTCCTTCCCCCCTTGC	Intergenic		T	TTAACCCCCCCAAC/
ACJE01000001.1	572349	TCGCATGACTGCGGCTAATT	Intergenic		TG	T/
ACJE01000001.1	572405	TGACAATATCATGAAGCCAA	Intergenic		C	CA/
ACJE01000001.1	572706	TGCATTGATTGCATTATCGC	Intergenic		T	TC/
ACJE01000001.1	572808	CGATGTGTGAATTTGAGTCT	Intergenic		AAT	A/
ACJE01000001.1	572812	GTGTGAATTTGAGTCTGAAG	Intergenic		T	TGA/
ACJE01000001.1	572939	AGAAGATCCGCTCATTTCAT	Intergenic		GCTCA	G/
ACJE01000001.1	572946	CCGCTCATTTCATTCATCAT	Intergenic		T	TATGA/
ACJE01000001.1	574925	ATGACTTATACTCAAGACAT	Intergenic		A	ACT/
ACJE01000001.1	576089	GGAAGAAAATGGGAATTCCT	Intergenic		TG	T/
ACJE01000001.1	576629	CTACTACGGATTACAAGCCA	Intergenic		AT	A/
ACJE01000001.1	577045	AAGCTTCAATCCCCCCCATA	Intergenic		TC	T/
ACJE01000001.1	581857	CGGAGGAAAACTGCCCTGCC	Intergenic		ACTGCC	A/
ACJE01000001.1	582206	TTTGGGGAAAGGAACCTGCT	Intergenic		A	AAG/
ACJE01000001.1	582216	GGAACCTGCTTAAGTACTCT	Intergenic		TTA	T/
ACJE01000001.1	582221	CTGCTTAAGTACTCTTGAGT	Intergenic		TAC	T/
ACJE01000001.1	582227	AAGTACTCTTGAGTGAGGCA	Intergenic		TGAG	T/
ACJE01000001.1	582232	CTCTTGAGTGAGGCATTCCG	Intergenic		G	GTA/
ACJE01000001.1	585079	ATTCTAGCCATTAATGTTGA	3' UTR variant	ASPNIDRAFT2_1180680	A	AT/
ACJE01000001.1	585644	ACCTATCCCCTCCATATTGT	Intergenic		C	CA/
ACJE01000001.1	586195	ATAGAGGGGGTGGAATATAC	Intergenic		G	GT/
ACJE01000001.1	586515	CAGTACTGGCATTCTGGATT	Intergenic		C	CG/
ACJE01000001.1	586518	TACTGGCATTCTGGATTCTT	Intergenic		TC	T/
ACJE01000001.1	594402	CTTTCCATGTCCCATGTTTC	Intergenic		TC	T/
ACJE01000001.1	601892	GAGAACTCTAGGAGACCAGG	Intergenic		AGGAGACCAGGTATTAG	A/
ACJE01000001.1	602360	ATTAAACTTTGCCCTGCGCA	Intergenic		TGC	T/
ACJE01000001.1	602463	TGTATCCGGGTCACCCTCTT	Intergenic		GT	G/
ACJE01000001.1	602601	GATTGATGATAAGTGAGTCA	Intergenic		T	TA/
ACJE01000001.1	602615	GAGTCAAAATTCAATAAATA	Intergenic		TTCAA	T/
ACJE01000001.1	602624	TTCAATAAATAAAAAAAAAA	Intergenic		TAA	T/
ACJE01000001.1	608326	GGGGAAAGTTAAAAAAAAAA	Intergenic		TAAAAAAAAAAAAA	T/
ACJE01000001.1	611219	CAAGAACTTAGAGAAAGAAA	Intergenic		A	AGAG/
ACJE01000001.1	613527	TGCCGTCCATCATCTGTCAA	Intergenic		T	TC/
ACJE01000001.1	614904	TACCCATTTTCTCATGCCCA	Intergenic		TCTCATGCCCAAAGCCCG	T/
ACJE01000001.1	615332	CGCCATATCACGCCTTTTTC	Intergenic		A	AC/
ACJE01000001.1	615925	GACGAACCGGAACTTAGCAA	Intergenic		GAACT	G/
ACJE01000001.1	615937	CTTAGCAAGGTCACCCCTGT	Intergenic		G	GTCCC/
ACJE01000001.1	616023	CCATCCTCACTATCTTACCT	Intergenic		C	CTAG/
ACJE01000001.1	617975	TATCCACGCTGCGATAAGCG	Intergenic		T	TG/
ACJE01000001.1	618314	TTTGGATAACTTTTTGACCA	Intergenic		CT	C/
ACJE01000001.1	618341	GTGCCTCATTAGAAGGAATG	Intergenic		T	TG/
ACJE01000001.1	618344	CCTCATTAGAAGGAATGCCT	Intergenic		AAG	A/
ACJE01000001.1	618396	CTAGGTGATCAAAAAGGAAA	Intergenic		CA	C/
ACJE01000001.1	620855	ATCTGCAGCATTTTTTTTTG	Intergenic		A	AT/
ACJE01000001.1	629746	ACCAGCGAAGGAAGAAGAAG	Disruptive inframe deletion	ASPNIDRAFT2_1161118	GGAAGAA	G/
ACJE01000001.1	638586	ACGAACGGGTCCCCAGTGCT	Intergenic		TC	T/
ACJE01000001.1	638763	CTTGGGGGGAATCTAGTCGC	Intergenic		A	AT/
ACJE01000001.1	638858	TCAGCCCCAGAATAAACATT	5' UTR variant	ASPNIDRAFT2_1161120	GA	G/
ACJE01000001.1	639120	ATGGGTCTATTAATACTTTT	Intergenic		T	TG/
ACJE01000001.1	641458	CAAGTCTGGATTGACTTCGA	Intergenic		A	AT/
ACJE01000001.1	641774	TTTAACAGCAAGGCTTGCTG	Intergenic		A	AACTT/
ACJE01000001.1	641991	GTATACGGAGATACCATATA	3' UTR variant	ASPNIDRAFT2_1161122	G	GT/
ACJE01000001.1	645333	CGGAGATCGTGACAAGGCCG	Disruptive inframe insertion	ASPNIDRAFT2_1161122	T	TGAC/
ACJE01000001.1	646061	GGAGACTAACTAATTAGTTA	splice_acceptor_variant&Splice region variant & intron variant	ASPNIDRAFT2_1161122	CTAAT	C/
ACJE01000001.1	657221	TCCCTCTGGATCTCTCTCTC	5' UTR variant	ASPNIDRAFT2_1141160	ATC	A/
ACJE01000001.1	657291	TGATCAGCGTAAACCCCACC	5' UTR variant	ASPNIDRAFT2_1141160	TA	T/
ACJE01000001.1	657850	GCTGTTGCTTTTTTTGCTTT	Intergenic		T	TC/
ACJE01000001.1	658581	ATGGAGTCAATTAACTTGTT	3' UTR variant	ASPNIDRAFT2_1141160	AT	A/
ACJE01000001.1	658664	TTATTGCCCTCAACATCTAC	Intergenic		T	TCC/
ACJE01000001.1	658702	CCAATAGTAGTGACTACACA	Intergenic		G	GT/
ACJE01000001.1	658712	TGACTACACATACAAGAAGC	Intergenic		A	ATACC/
ACJE01000001.1	658951	TCGTCCCCACAAAAAAAGAT	Intergenic		C	CA/
ACJE01000001.1	660285	CCTGGGAACTGGGGGGCTCT	Intergenic		T	TGG/
ACJE01000001.1	660316	CAGAATCTCCTTGAAAACTT	Intergenic		CT	C/
ACJE01000001.1	661022	GCTGCTGTTGTCCCTCCTGC	Frameshift variant	ASPNIDRAFT2_43374	GTCCCTCCT	G/
ACJE01000001.1	661031	GTCCCTCCTGCTGTTGTCCC	Frameshift variant	ASPNIDRAFT2_43374	GCTGTTGTCCCTCCTGCTGTTGT	G/
ACJE01000001.1	662188	GGCAGACATCAGCCAATAGA	Intergenic		C	CA/
ACJE01000001.1	662308	CTCTCTCTCTCATCTCTTGA	Intergenic		T	TC/
ACJE01000001.1	665095	TAGACCTTTTGATAGAAACA	Intergenic		TG	T/
ACJE01000001.1	665106	ATAGAAACATAAAAAAACAT	Intergenic		TA	T/
ACJE01000001.1	665557	GCTTCGCTTAAGAGAAAATT	Intergenic		AAG	A/
ACJE01000001.1	665565	TAAGAGAAAATTCTGGCTTA	Intergenic		A	ATT/
ACJE01000001.1	665652	GCTTTAACGTGTCTTCGAAC	Intergenic		TGTCTTC	T/
ACJE01000001.1	668621	TCCCATTCTTATACTTGATC	Intergenic		TATA	T/
ACJE01000001.1	668634	CTTGATCATTACATTTTCCC	Intergenic		TAC	T/
ACJE01000001.1	668638	ATCATTACATTTTCCCTATA	Intergenic		T	TTC/
ACJE01000001.1	669190	CGAGTTGAGATTTACCTGGA	3' UTR variant	ASPNIDRAFT2_1180698	A	AT/
ACJE01000001.1	669375	GTCCAGAGGGAGAGGAAATT	3' UTR variant	ASPNIDRAFT2_1099133	GA	G/
ACJE01000001.1	669378	CAGAGGGAGAGGAAATTTAT	3' UTR variant	ASPNIDRAFT2_1099133	AGG	A/
ACJE01000001.1	672520	GGATGATGGAGGGAAAAGTG	Intergenic		A	AG/
ACJE01000001.1	672870	GGAAACTAGCAAGTAGCTAG	Intergenic		CA	C/
ACJE01000001.1	673087	CTAACCACCCTATCCAGCTT	Intergenic		CTAT	C/
ACJE01000001.1	673091	CCACCCTATCCAGCTTCCCC	Intergenic		C	CAA/
ACJE01000001.1	673990	GGGGGAAGAGTACTATAGTA	Frameshift variant & splice region variant	ASPNIDRAFT2_1099135	GTAC	G/
ACJE01000001.1	676052	GGCACAACCACCGGGTAAAA	Intergenic		AC	A/
ACJE01000001.1	678635	GACCGCAGTGAATCATAAAG	Intergenic		GA	G/
ACJE01000001.1	678707	CTGCACGATTCGGAATATCA	Intergenic		T	TC/
ACJE01000001.1	678728	AAATCACAGGTTTGCTGCTC	Intergenic		G	GT/
ACJE01000001.1	678864	ATGATCATCCAATTCTCCCT	Intergenic		CA	C/
ACJE01000001.1	679248	GTCTTTTTATCCTTTTATAC	Intergenic		T	TTTTTTTTTTTTTTTTTTTTTCTTTTC/
ACJE01000001.1	679397	AATTTCCCATATATCGAGCA	Intergenic		TA	T/
ACJE01000001.1	679474	AGACATGTTATAAGACAAAA	Intergenic		A	AC/
ACJE01000001.1	680115	CAATCTCCTCAATCCAGATG	Intergenic		C	CA/
ACJE01000001.1	680866	TGTGCCCAATATATCCCCAC	Intergenic		T	TATATC/
ACJE01000001.1	681986	ATGACCATGCAAAAAAAAAA	3' UTR variant	ASPNIDRAFT2_1180703	CAAAAA	C/
ACJE01000001.1	683473	ATGCGACGAGGCTTTCGCGT	Intergenic		GGCTT	G/
ACJE01000001.1	683495	GAATGGGGGGGCGCGCATTG	Intergenic		G	GGC/
ACJE01000001.1	684186	GAGGAGGAGAAGGAGGAGGA	Intergenic		AAGG	A/
ACJE01000001.1	684418	AAATTAATAAAAAAAAAAAA	Intergenic		A	AG/
ACJE01000001.1	684428	AAAAAAAAAAATGAAAGAAT	Intergenic		A	AAAG/
ACJE01000001.1	684442	AAGAATAAAGAAAGAAAAAA	Intergenic		G	GA/
ACJE01000001.1	684455	GAAAAAAATTCAATATTCTA	Intergenic		T	TC/
ACJE01000001.1	684851	ATCATCATCATCGTCATCAT	Intergenic		ATCG	A/
ACJE01000001.1	685187	TCGCCCATCGTTATGTGTAA	Intergenic		GT	G/
ACJE01000001.1	685193	ATCGTTATGTGTAAGTAGTT	Intergenic		TGTAA	T/
ACJE01000001.1	685328	TCACCACCTTTGTGTTTTGT	Intergenic		TTG	T/
ACJE01000001.1	685790	CACCTCCTACTAGTCTATAC	Intergenic		CTAG	C/
ACJE01000001.1	685920	TGCAGTTTTATTTTTCCTAC	Intergenic		AT	A/
ACJE01000001.1	686160	TCACTGCATGAAAAAAAAAA	Intergenic		GAAAAAAAAAAA	G/
ACJE01000001.1	686790	GGCGCAAAGGGAAAAAAAAG	Intergenic		GGA	G/
ACJE01000001.1	686813	GTGGGGGAGCAGAGAGGCGG	Intergenic		C	CAG/
ACJE01000001.1	687033	CTCCTCCTCCTCTCTCCAGA	Intergenic		C	CTCT/
ACJE01000001.1	687886	GTTTCTTTGCTTTTTTTCCC	Intergenic		C	CTTTT/
ACJE01000001.1	687916	TGGGAAAAATGAAAAAAATT	Intergenic		T	TAAAAAAAA/
ACJE01000001.1	688428	ACAGACAAAGTTTGTGTGCG	Intergenic		GT	G/
ACJE01000001.1	688553	GCTTCAGTCAGGAAAAAAAG	Intergenic		AG	A/
ACJE01000001.1	688759	TAGCTATTCCGGGGGGGGGT	Intergenic		CG	C/
ACJE01000001.1	689074	CTTGTAGTTAGTTAGAACTC	Intergenic		AG	A/
ACJE01000001.1	689321	AAACGAACCCAAAAAAAAGA	Intergenic		C	CAAAAAAAAAAAAA/
ACJE01000001.1	689505	CGGACGGGTAGTAGTACTTA	Intergenic		A	AGTAGTAGTAGTAGTT/
ACJE01000001.1	689765	TCCTCTCTTCCCCCCTTGAA	Intergenic		C	CG/
ACJE01000001.1	690024	TATCGGTAGATACTAGTATA	Intergenic		ATAC	A/
ACJE01000001.1	690114	TCCTAGCGCTGAAACCTTTT	Intergenic		TG	T/
ACJE01000001.1	690196	CAAACTTATCTATCTCCTCG	Intergenic		C	CTAG/
ACJE01000001.1	690469	CATATGTAAATAGTACTTTT	Intergenic		A	ATAG/
ACJE01000001.1	690585	AGCATTGTACTGTATAGTGG	Intergenic		CTGT	C/
ACJE01000001.1	690697	ATAATACTACTATTAGTACT	Intergenic		CTA	C/
ACJE01000001.1	690724	CAGTTCGGTTCAAAAAAGTC	Intergenic		TC	T/
ACJE01000001.1	691345	GAAATCCCTGCCAGCCTCGC	Intergenic		GC	G/
ACJE01000001.1	691604	CGGGTCTGGCAAAAAAGCAC	Intergenic		C	CG/
ACJE01000001.1	691830	AAATGGGTCCCTCCCCCCCT	Intergenic		CCT	C/
ACJE01000001.1	691970	TTATCACCTCAAAAGAAGAA	Intergenic		C	CCTGG/
ACJE01000001.1	691978	TCAAAAGAAGAAATTTTTTC	Intergenic		GA	G/
ACJE01000001.1	691992	TTTTTCCCTTCCGGATGGTC	Intergenic		T	TC/
ACJE01000001.1	692055	ACACCGTACATTCTGCCTCC	Intergenic		A	AT/
ACJE01000001.1	692326	TAATGGCAAGTTTGAGGGGA	Intergenic		GT	G/
ACJE01000001.1	694221	CTGAAACAGACCTCAAGAGT	Intergenic		A	AT/
ACJE01000001.1	694430	TACTAAATAGGCCATGTTGA	Intergenic		G	GA/
ACJE01000001.1	694439	GGCCATGTTGAAAGCGTTCT	Intergenic		G	GGAGACCC/
ACJE01000001.1	694632	CCCTGCATCGTTGTTCACGA	Intergenic		GTTGTTCA	G/
ACJE01000001.1	694642	TTGTTCACGATGCAAGGGAT	Intergenic		A	AACATCGC/
ACJE01000001.1	694791	TTCACTTTTACTTTGGGCGC	Intergenic		A	AC/
ACJE01000001.1	694793	CACTTTTACTTTGGGCGCTC	Intergenic		T	TC/
ACJE01000001.1	695693	AGAAGCTATGCCACCATTCG	Intergenic		G	GT/
ACJE01000001.1	695704	CACCATTCGTAGAAGTCTCC	Intergenic		TA	T/
ACJE01000001.1	695749	CTAACGCCTTAACAGTCATA	5' UTR variant	ASPNIDRAFT2_1180704	TA	T/
ACJE01000001.1	696051	AAGTGTAAAATTCCTCTCTC	Intergenic		AT	A/
ACJE01000001.1	696055	GTAAAATTCCTCTCTCCTCC	Intergenic		CTCT	C/
ACJE01000001.1	698503	TGTGGGGAGTGAGTCAACCA	Intergenic		T	TGA/
ACJE01000001.1	698765	TCAGTCCCTCAGTTAGTACA	Intergenic		CAGTT	C/
ACJE01000001.1	699215	AACTAGTACATGGTAATGAT	Intergenic		A	AT/
ACJE01000001.1	699583	CTCAGTCTAGAACCAGCCAA	Intergenic		GA	G/
ACJE01000001.1	699698	AGGATCGAAACTAACCATCG	Intergenic		ACTAACCATCGGG	A/
ACJE01000001.1	699777	ACAGTTTCGCAACACAAAGA	Intergenic		C	CA/
ACJE01000001.1	699787	AACACAAAGATTGGTCACCC	Intergenic		AT	A/
ACJE01000001.1	699923	ATGGACAGATCCTGTACTAT	Intergenic		T	TCCAGTACGAAAATAC/
ACJE01000001.1	699947	CATACGTAGGTACTACGCTA	Intergenic		GTAC	G/
ACJE01000001.1	700797	ACTACTCGCATTTTAGTCGT	Intergenic		A	AT/
ACJE01000001.1	701316	ATATAAGACGATCAATTCCC	Intergenic		G	GTA/
ACJE01000001.1	701354	CAGCAACACTTAACTAGCCA	Intergenic		TTAAC	T/
ACJE01000001.1	701862	AGAGCCAGAAGACTATATTC	Conservative inframe insertion	ASPNIDRAFT2_1200698	A	AGAC/
ACJE01000001.1	703067	CATTAAATTCCTATTCCTAT	3' UTR variant	ASPNIDRAFT2_1141168	CCT	C/
ACJE01000001.1	703070	TAAATTCCTATTCCTATCAA	3' UTR variant	ASPNIDRAFT2_1141168	ATTCC	A/
ACJE01000001.1	703110	TAGCTAATACCCAATACACA	3' UTR variant	ASPNIDRAFT2_1141168	CCCAA	C/
ACJE01000001.1	703115	AATACCCAATACACAGCTAC	3' UTR variant	ASPNIDRAFT2_1141168	TACA	T/
ACJE01000001.1	703212	AGCTCCCTCATCTTCTTCCA	3' UTR variant	ASPNIDRAFT2_1141168	ATCT	A/
ACJE01000001.1	704161	TAGCCTTCCCTTTCTGCACG	Intergenic		C	CT/
ACJE01000001.1	704532	GACCCCTTCTGGACCCCGTC	Intergenic		T	TG/
ACJE01000001.1	704645	ACTATGGGTCTTTGGTGCAT	Intergenic		CT	C/
ACJE01000001.1	705243	TGGAGGCCATACAAATGTCC	Intergenic		TA	T/
ACJE01000001.1	705267	AGATTGTCTCTTCGTTTCGT	Intergenic		C	CTTGGT/
ACJE01000001.1	705270	TTGTCTCTTCGTTTCGTGAA	Intergenic		C	CGTG/
ACJE01000001.1	705300	TGGATCATCAGCATGACATA	Intergenic		AGC	A/
ACJE01000001.1	705303	ATCATCAGCATGACATAACA	Intergenic		A	ATT/
ACJE01000001.1	705362	CACATAGTGATTATCCTAAA	Intergenic		AT	A/
ACJE01000001.1	705896	TGGCGAAGCATCCTACCACA	Frameshift variant	ASPNIDRAFT2_1161140	A	AAT/
ACJE01000001.1	705897	GGCGAAGCATCCTACCACAA	Frameshift variant	ASPNIDRAFT2_1161140	TCC	T/
ACJE01000001.1	706541	ACTGCTACTGCTACTGCTAC	Frameshift variant	ASPNIDRAFT2_1161140	GCTACT	G/
ACJE01000001.1	706547	ACTGCTACTGCTACTGGTAG	Frameshift variant	ASPNIDRAFT2_1161140	GC	G/
ACJE01000001.1	706567	TGGTGGTGGTAGTGGCGGTT	Conservative inframe deletion	ASPNIDRAFT2_1161140	TAGTGGC	T/
ACJE01000001.1	706622	ACTAGTAGATATGATATATG	3' UTR variant	ASPNIDRAFT2_1161140	TATG	T/
ACJE01000001.1	712208	TAGTACGAGGAGTAGCACGA	Intergenic		G	GA/
ACJE01000001.1	713433	GGGATGATATATTAGACTTA	Frameshift variant	ASPNIDRAFT2_1200706	T	TTCTCA/
ACJE01000001.1	713435	GATGATATATTAGACTTAAA	Frameshift variant	ASPNIDRAFT2_1200706	TTAGAC	T/
ACJE01000001.1	714122	TTCCATACAGCCAAAACCCT	Intergenic		GC	G/
ACJE01000001.1	714160	TAGGCTCACCTCCCATATCT	Intergenic		C	CT/
ACJE01000001.1	716412	CAACAACCACTCGTCACCAC	Conservative inframe deletion	ASPNIDRAFT2_1200706	CTCGTCA	C/
ACJE01000001.1	716855	TGTTGTTGGAGAATTATCAA	Frameshift variant	ASPNIDRAFT2_1200706	A	AGG/
ACJE01000001.1	716857	TTGTTGGAGAATTATCAATA	Frameshift variant	ASPNIDRAFT2_1200706	AAT	A/
ACJE01000001.1	717400	GTATGAGCAACCCCCCGCCC	Intergenic		AC	A/
ACJE01000001.1	718412	GTTCCTTTTCTGGGGTTCCC	5' UTR variant	ASPNIDRAFT2_1141177	CT	C/
ACJE01000001.1	719684	AAGAGAGGGAGGGGGGAACT	Intergenic		A	AG/
ACJE01000001.1	719708	TTCCAGAGTGTCTCTCGCTC	Intergenic		G	GTC/
ACJE01000001.1	719870	TTTGGTTTCCTTTTTTTTTT	Intergenic		C	CTT/
ACJE01000001.1	720338	GCGTGGGTAGGGAAGGAAGG	3' UTR variant	ASPNIDRAFT2_1180715	G	GGGAGGGAA/
ACJE01000001.1	721303	TTGATAAACATATCAGAGGG	Intergenic		AT	A/
ACJE01000001.1	728345	AGAGAGAGAGGAAAGATGAT	Intergenic		G	GA/
ACJE01000001.1	728348	GAGAGAGGAAAGATGATACG	Intergenic		A	AG/
ACJE01000001.1	729185	CCCTTTTAAGCCCCCCCGAA	Intergenic		G	GC/
ACJE01000001.1	731409	GGCCATAATGTTTTCCCCTG	Intergenic		GT	G/
ACJE01000001.1	731793	TGCAGGGGGAGGGGGGGTAG	Intergenic		AG	A/
ACJE01000001.1	731970	CTGGGGTTCCGGAAATTTTT	Intergenic		C	CG/
ACJE01000001.1	732117	GCAATTTCTTTCCCCCCTCG	Intergenic		T	TCCCCCC/
ACJE01000001.1	732392	CTCCTCTCCTTTCCCTTCCC	5' UTR variant	ASPNIDRAFT2_1099157	T	TTTCCC/
ACJE01000001.1	732472	ACTGAAGTGACCCCCTCTTC	5' UTR variant	ASPNIDRAFT2_1099157	A	AC/
ACJE01000001.1	732505	TTGCCATTCATTTTTTTCTT	5' UTR variant	ASPNIDRAFT2_1099157	AT	A/
ACJE01000001.1	734675	CGAAGACAAATTACTAGTCC	Intergenic		AT	A/
ACJE01000001.1	734692	TCCAGTATATATATAAATAT	Intergenic		TATATAA	T/
ACJE01000001.1	734950	AGTGTCAAGACAGCAGCTAT	Intergenic		ACAG	A/
ACJE01000001.1	735532	AGGGCATGGATGCCCACGGG	Frameshift variant	ASPNIDRAFT2_1114763	ATGCC	A/
ACJE01000001.1	735539	GGATGCCCACGGGAATGGGT	Frameshift variant	ASPNIDRAFT2_1114763	C	CAAAT/
ACJE01000001.1	736561	GAGTGCTGAACTGATATCAC	Intergenic		AC	A/
ACJE01000001.1	736908	ACATCGTCTGAATAAATGAA	Intergenic		GA	G/
ACJE01000001.1	736916	TGAATAAATGAAAGGATTCA	Splice region variant & intron variant	ASPNIDRAFT2_1114763	G	GA/
ACJE01000001.1	737253	TGATCCAGGGGATGATGATG	Intergenic		G	GGAT/
ACJE01000001.1	737608	CAAGCGAGCGCGCGACCAAA	Intergenic		GCGCGACC	G/
ACJE01000001.1	737724	CAATCTAGCCGAAAAAGAGA	Intergenic		C	CGAAA/
ACJE01000001.1	737997	GGGCCGTGGCTCTCTGTCTC	Intergenic		CTCTCTG	C/
ACJE01000001.1	738045	ACGTGCAGTGCAACACATGG	Intergenic		GCAA	G/
ACJE01000001.1	738272	AGTAGAAGAGAAAAAAAAAC	3' UTR variant	ASPNIDRAFT2_1141181	GA	G/
ACJE01000001.1	738719	AGCAGAAGAGGAAGAGGAAG	Disruptive inframe deletion	ASPNIDRAFT2_1141181	GGAA	G/
ACJE01000001.1	738897	GCATATGATTTGAAAAAGAA	Intergenic		TTG	T/
ACJE01000001.1	738904	ATTTGAAAAAGAAAAAAGAA	Intergenic		AG	A/
ACJE01000001.1	739644	ACAACTACTGCTACTACTAC	Intergenic		GCTA	G/
ACJE01000001.1	739930	ATAACTAGTTAACTTTACAA	Intergenic		TA	T/
ACJE01000001.1	740004	CCCTCTGCTCAAATTCTCTT	Intergenic		CA	C/
ACJE01000001.1	740012	TCAAATTCTCTTTCTCATCG	Intergenic		C	CTT/
ACJE01000001.1	740017	TTCTCTTTCTCATCGCACCG	Intergenic		T	TCTCC/
ACJE01000001.1	740285	CTTGTTTTTCTTTTTTTGCC	Intergenic		CT	C/
ACJE01000001.1	740523	CTTGCCTTTCTTTTACTTAT	Intergenic		CT	C/
ACJE01000001.1	740766	GGACCGTTAGAAATATGTAC	Intergenic		GAA	G/
ACJE01000001.1	740814	GCATATCTATCTATCTGCGA	Intergenic		T	TCTA/
ACJE01000001.1	741126	AGAGAAACTACTCTCGCGAA	Intergenic		ACT	A/
ACJE01000001.1	741168	GATCGCATTAAGTAGTAGTT	Intergenic		A	AAGC/
ACJE01000001.1	743658	ATCTGGGGGGTTGCTGGGAA	Intergenic		G	GT/
ACJE01000001.1	744012	GGTGCTGAAAGCGCTCATTG	Intergenic		A	AG/
ACJE01000001.1	744045	CAGTGGTAGGGTGATGTTAA	Intergenic		G	GA/
ACJE01000001.1	744157	CTTGCAATTTCAGGATAAAT	Intergenic		T	TC/
ACJE01000001.1	744328	CTCGTATGGATTAGCCCAGT	Intergenic		A	ATTAG/
ACJE01000001.1	744371	AGCGGCTGAACACGCGGAAT	Intergenic		AC	A/
ACJE01000001.1	746217	TTAGTTAGTTAGGCAGTCAG	3' UTR variant	ASPNIDRAFT2_1180719	TA	T/
ACJE01000001.1	747017	GGTCAGTACTGGATGGCGGT	Intergenic		T	TAACAGCACTA/
ACJE01000001.1	747614	AGTTAGCACTTGGTAGATGC	Intergenic		TTG	T/
ACJE01000001.1	753711	GCTAGTGATAAGGAAACTGT	3' UTR variant	ASPNIDRAFT2_1200729	AAG	A/
ACJE01000001.1	756313	AGTGCCTTCGTGGAGCCCGA	Intergenic		G	GT/
ACJE01000001.1	758857	GGCCTGCCGTTCTCGTAACG	Intergenic		T	TG/
ACJE01000001.1	758859	CCTGCCGTTCTCGTAACGCT	Intergenic		C	CT/
ACJE01000001.1	768660	TTAACGAAATCACCAAATTT	Intergenic		T	TCAC/
ACJE01000001.1	769505	CTTTTTTCTATTTTTTTGGG	Intergenic		A	AT/
ACJE01000001.1	769603	GAAAAATATCTTTTTCCTTT	Intergenic		C	CT/
ACJE01000001.1	776672	GAGTGTGAAGTTACTAGGGA	5' UTR variant	ASPNIDRAFT2_1180726	G	GT/
ACJE01000001.1	776691	AAACGAAGTGAAAAAGGAAG	Intergenic		GA	G/
ACJE01000001.1	777031	AGCTCGAGACGGGGAGTCGC	Intergenic		C	CG/
ACJE01000001.1	777059	TATACTAGTGTTTTTGATGA	Intergenic		GT	G/
ACJE01000001.1	778072	TCTCCTCCCGTTTTTCTCGT	Intergenic		GTT	G/
ACJE01000001.1	778090	GTCTCTTTTTCCCATTACGT	Intergenic		TC	T/
ACJE01000001.1	778515	GCTCTCCTATTTTAAGGCCC	Frameshift variant	ASPNIDRAFT2_1169539	T	TA/
ACJE01000001.1	778869	AGACCCTAACAAATTACAGA	Intergenic		CA	C/
ACJE01000001.1	778932	TTATATGGGCAGATAGATGC	Intergenic		CAGAT	C/
ACJE01000001.1	780389	AAATCCGACATTTGAGTCAG	Intergenic		AT	A/
ACJE01000001.1	780430	CAAATCCAAGCCCAACCAAA	Intergenic		GC	G/
ACJE01000001.1	780630	ACATCCAGTCACTACAGCTT	Intergenic		C	CACAACT/
ACJE01000001.1	780703	AGTCAGCATGCATCCCACCT	Intergenic		G	GTATTC/
ACJE01000001.1	780715	TCCCACCTCCACCTCTCACA	Intergenic		CA	C/
ACJE01000001.1	780911	TATATGTATGATCTCCTCCT	Intergenic		GAT	G/
ACJE01000001.1	780913	TATGTATGATCTCCTCCTCA	Intergenic		T	TGGG/
ACJE01000001.1	783812	ACCTAGAGTGATTTCTGGTC	Intergenic		GA	G/
ACJE01000001.1	783816	AGAGTGATTTCTGGTCTGGT	Intergenic		TCTGG	T/
ACJE01000001.1	783854	GATGCCTTTTCCTCACCCTA	Intergenic		TC	T/
ACJE01000001.1	784029	ACCACCCCGAAAATAAAGCC	Intergenic		A	AG/
ACJE01000001.1	784033	CCCCGAAAATAAAGCCTGCG	Intergenic		TA	T/
ACJE01000001.1	784080	GGGCCTGTTCAAAAAGGCCT	Intergenic		CA	C/
ACJE01000001.1	784464	ACAATGTGGATCTCATCCCA	Intergenic		ATC	A/
ACJE01000001.1	787235	TTTTCTAGGGTTCATCGATT	3' UTR variant	ASPNIDRAFT2_1114782	G	GA/
ACJE01000001.1	787264	GACGGGATAGAAAATCTTTG	3' UTR variant	ASPNIDRAFT2_1114782	GA	G/
ACJE01000001.1	787426	GACAGGTGACTGGCACGTGT	3' UTR variant	ASPNIDRAFT2_1114782	C	CTG/
ACJE01000001.1	787565	CCGGTAATCGAAGTGCCAAG	Intergenic		G	GA/
ACJE01000001.1	789305	AATATTACTTAAGAAGAGAC	Intergenic		TAA	T/
ACJE01000001.1	789308	ATTACTTAAGAAGAGACGTT	Intergenic		GA	G/
ACJE01000001.1	789888	CTCTTTGATATCTTCTTCGG	Disruptive inframe deletion	ASPNIDRAFT2_1180729	ATCT	A/
ACJE01000001.1	791796	GGGCGGACGAGGGGGCTTGA	Intergenic		AG	A/
ACJE01000001.1	791929	TTTTTCCTTCTTCTCACCCA	Intergenic		CT	C/
ACJE01000001.1	792129	GACCATCAGATTCGGCTAGG	Intergenic		AT	A/
ACJE01000001.1	792142	GGCTAGGTAGCTATCAATGT	Intergenic		GCTAT	G/
ACJE01000001.1	792254	GGTCGGGAAGTTCAAACCGG	Intergenic		GT	G/
ACJE01000001.1	792400	TGATTTCCGTCGAAGAAAGA	Intergenic		T	TCG/
ACJE01000001.1	792404	TTCCGTCGAAGAAAGATATC	Intergenic		AG	A/
ACJE01000001.1	792605	CCGGCAAAGCAAAAAAAGGG	Intergenic		CA	C/
ACJE01000001.1	792688	ATTATAATCAGAGTCAAAGG	Intergenic		AG	A/
ACJE01000001.1	792788	GCATGAAGCCAAAATTTTGC	Intergenic		CA	C/
ACJE01000001.1	792859	ACCACGGACTAACTAGTTGA	Intergenic		T	TAACTAGTCAAC/
ACJE01000001.1	793824	TCACCTTATGACACGAATGG	Frameshift variant	ASPNIDRAFT2_188691	G	GACAC/
ACJE01000001.1	794109	ATCGAATGCACCTAATCCAC	Intergenic		A	AC/
ACJE01000001.1	794129	ATTATTCCGGCAATGTTATC	Intergenic		G	GCAAT/
ACJE01000001.1	798432	GTTAGCCCCCTGCCAATTCA	Intergenic		CT	C/
ACJE01000001.1	799768	ATCATTATATAGATAAGGGT	Intergenic		TAG	T/
ACJE01000001.1	799810	TCAACAGGGATTATATCCTT	Intergenic		A	ATT/
ACJE01000001.1	799813	ACAGGGATTATATCCTTCAC	Intergenic		A	ATT/
ACJE01000001.1	803687	GCCTTGAGCAAACAACAAGA	Conservative inframe insertion	ASPNIDRAFT2_1200781	A	AAAC/
ACJE01000001.1	804790	AGCCCTTGGATTGCTCGTGC	3' UTR variant	ASPNIDRAFT2_1200781	A	AT/
ACJE01000001.1	807060	AAGCAAGAAAGGGGGGGGGA	Intergenic		A	AG/
ACJE01000001.1	808192	TGCAGTTACCAAAAAAAAAA	Intergenic		C	CAAAAA/
ACJE01000001.1	811922	CCATTTTGACTTTTTTTTAT	Intergenic		CT	C/
ACJE01000001.1	812036	ATGAAGAAGAGGGGGGGAAG	Intergenic		AG	A/
ACJE01000001.1	812111	AGCGAAAAAGAAAAAAAAAA	Intergenic		G	GAAA/
ACJE01000001.1	812334	AAATAAAAATAAAAAAAAGA	Intergenic		T	TAAA/
ACJE01000001.1	813680	GGTTTGGCCGGCACATGGCC	Intergenic		G	GGCGTTGTCT/
ACJE01000001.1	815924	CAGGTTCAATAAAAAAATGC	Intergenic		TA	T/
ACJE01000001.1	816061	GCAACTCGAGTACAACCGTA	Intergenic		G	GTAC/
ACJE01000001.1	816113	TACGGTCCTCCTGGCTGGCT	Intergenic		CCTGG	C/
ACJE01000001.1	816174	GCTGGCTTTTTTTCGCTGCG	Intergenic		T	TC/
ACJE01000001.1	816292	TTTTCATCGATGCCTGCCTG	Intergenic		ATGCC	A/
ACJE01000001.1	816343	AGGTACGTACTTTTTTTCTT	Intergenic		CT	C/
ACJE01000001.1	816420	TGGAAAGGGAGGGGAAAGAA	Intergenic		A	AG/
ACJE01000001.1	816428	GAGGGGAAAGAAGAAGAGAA	Intergenic		GA	G/
ACJE01000001.1	816574	TTTCCCTGAAGGGGTGGGAT	Intergenic		A	AG/
ACJE01000001.1	817765	GCGGCTGAACAAGTCGAAGA	Intergenic		CA	C/
ACJE01000001.1	818987	TGGGGTCCTCGATTTCATCA	Intergenic		CGATTT	C/
ACJE01000001.1	818993	CCTCGATTTCATCATGTCAA	Intergenic		CAT	C/
ACJE01000001.1	819066	ATTATAACACATTGAAATAT	Intergenic		CATTG	C/
ACJE01000001.1	819335	AAAGGCTGTGTGATAAAGGG	Intergenic		GTGAT	G/
ACJE01000001.1	821353	TACAGAACAAAAAGAGACTC	Disruptive inframe insertion	ASPNIDRAFT2_212603	A	AAAAGAGACTCCG/
ACJE01000001.1	823678	ATCACCGCCATTTTTTTCAG	Intergenic		AT	A/
ACJE01000001.1	829319	TTTTTCTTTTTCCTATTTCC	Intron variant	ASPNIDRAFT2_1148703	TTC	T/
ACJE01000001.1	829323	TCTTTTTCCTATTTCCTTCT	Intron variant	ASPNIDRAFT2_1148703	T	TC/
ACJE01000001.1	829339	TTCTTTTTTTCATTGCAGAT	Intron variant	ASPNIDRAFT2_1148703	T	TC/
ACJE01000001.1	829443	CGTGGAGAAAGAGAGAGCGA	Intron variant	ASPNIDRAFT2_1148703	A	AG/
ACJE01000001.1	829458	AGCGAGAAAGAAAAAAAAGG	Intron variant	ASPNIDRAFT2_1148703	GA	G/
ACJE01000001.1	832732	TAGCTGGTAGGGAAGGGAAT	Intergenic		GGGAA	G/
ACJE01000001.1	832740	AGGGAAGGGAATAGATGGCT	Intergenic		A	ATAG/
ACJE01000001.1	832779	TGGTGGAACAGAAGGATCAG	Intergenic		A	ACAAG/
ACJE01000001.1	832781	GTGGAACAGAAGGATCAGAA	Intergenic		A	ATCAGC/
ACJE01000001.1	833501	TAACTTCCGAACTCTCACCA	Intergenic		AAC	A/
ACJE01000001.1	838269	AACACAGAAAGGGGGGGCGG	5' UTR variant	ASPNIDRAFT2_1161167	AG	A/
ACJE01000001.1	838563	GGCGGACTTGGAGCGCATTT	Intergenic		G	GA/
ACJE01000001.1	838633	TCCCTAACCTCCCTTGCAAT	Intergenic		TC	T/
ACJE01000001.1	838997	GGGGGAGGGGAAGGAAAGGG	Intergenic		G	GGA/
ACJE01000001.1	839009	GGAAAGGGTGAGCCTTTGAC	Intergenic		GA	G/
ACJE01000001.1	849572	GGACATTATGCCGCAGTCTT	Intergenic		GC	G/
ACJE01000001.1	853365	CGTCTAGGAGTATGAGTATG	Intergenic		G	GTA/
ACJE01000001.1	853432	GAGCAGCAGCAGTAGCAGTA	Intergenic		C	CAACAGT/
ACJE01000001.1	853446	GCAGTATTTCTGCTACTACA	Intergenic		C	CTGCAAT/
ACJE01000001.1	853522	GACCAAGAAGAAAGCCAGGT	Intergenic		G	GA/
ACJE01000001.1	853589	CCCAACAAGGGGTATAGTTA	Intergenic		G	GT/
ACJE01000001.1	853722	TCAGCAGCGGCCAAAGCTGA	Intergenic		GC	G/
ACJE01000001.1	853725	GCAGCGGCCAAAGCTGAACA	Intergenic		AAAGCTGAACAGGACTT	A/
ACJE01000001.1	854226	CCCCCGGAGGGAATTGGAAT	Intergenic		G	GA/
ACJE01000001.1	854247	TGTTTATTCGTCTGCCTTAG	Intergenic		G	GT/
ACJE01000001.1	867910	AAATTCTTTAGCATGAAGCT	Intergenic		AG	A/
ACJE01000001.1	867989	GAAGCTGGTAGGGTCATAAA	Intergenic		AG	A/
ACJE01000001.1	868059	TTCTCCTCCCATTTATCTCT	Intergenic		C	CG/
ACJE01000001.1	868093	CTCTCCCCTCCCACCCCCCG	Intergenic		CCCA	C/
ACJE01000001.1	868101	TCCCACCCCCCGCAAGGAAA	Intergenic		C	CTA/
ACJE01000001.1	868151	ATCAAGAGAGTCTGAGCTGG	Intergenic		G	GATCAAAAAAGA/
ACJE01000001.1	868188	CACAGACCTCGGACATGAGG	Intergenic		C	CA/
ACJE01000001.1	868227	ATAAAGTCACCTTTCCACAT	Intergenic		C	CT/
ACJE01000001.1	868262	GATCATGAGGCCACTGCTAA	Intergenic		G	GC/
ACJE01000001.1	868567	CGGACAGATAAAGAAGAAGG	Disruptive inframe deletion	ASPNIDRAFT2_43317	AAAG	A/
ACJE01000001.1	868583	AAGGAGAAGAAGAAGGAGAA	Conservative inframe deletion	ASPNIDRAFT2_43317	AAGAAGG	A/
ACJE01000001.1	869827	AATGATAACAGGTGATGTTG	Intergenic		AGGT	A/
ACJE01000001.1	869925	ATTACAATGGAAAAAAAAGA	Intergenic		GA	G/
ACJE01000001.1	870826	GATTATCAAGTGAGTGATTA	Intergenic		G	GCCTAGTACA/
ACJE01000001.1	870828	TTATCAAGTGAGTGATTAGA	Intergenic		G	GATCATGAATCATGATGAGGTATATATCTTTCAATCAAGCCGATTCACACCACACCCTGGACGGGGATGACCTATCAAATTCAAGCGGGCAGTTGATTGTGTCCA/
ACJE01000001.1	871210	TGGAATTTTCTGTTATATCA	Intergenic		CTG	C/
ACJE01000001.1	874798	GGACACCATACCTCATCAGC	Intergenic		A	AATTG/
ACJE01000001.1	875171	ATCCGCCCGAACCGCATGGG	Intergenic		A	AG/
ACJE01000001.1	875257	ATATGTGCCGTTCGATTTTA	Intergenic		G	GTAATGAC/
ACJE01000001.1	875261	GTGCCGTTCGATTTTATGAG	Intergenic		GA	G/
ACJE01000001.1	876578	AAAATGCGAGATTTCTGGAA	Intergenic		G	GGCTGC/
ACJE01000001.1	876579	AAATGCGAGATTTCTGGAAA	Intergenic		A	AATAAATT/
ACJE01000001.1	876717	CGCGGCGGACTTTTGTATAC	Intergenic		CT	C/
ACJE01000001.1	876736	CTCTCCCTGCAAATATCTCA	Intergenic		C	CA/
ACJE01000001.1	876865	AATTACTCTCAAAAAAAAAC	Intergenic		CA	C/
ACJE01000001.1	877580	AGGAGATTGTTAGCCAGCTG	Frameshift variant	ASPNIDRAFT2_1200825	TTA	T/
ACJE01000001.1	877583	AGATTGTTAGCCAGCTGCGG	Frameshift variant	ASPNIDRAFT2_1200825	G	GGA/
ACJE01000001.1	877822	ATATTGCTATAAGTTTGTGG	Intergenic		TAA	T/
ACJE01000001.1	877825	TTGCTATAAGTTTGTGGGAT	Intergenic		G	GGT/
ACJE01000001.1	889611	AATTTGAGGTGTTGTTTAAG	Intergenic		T	TG/
ACJE01000001.1	890469	AGCTAGTTCACATCATAGAA	Intergenic		ACAT	A/
ACJE01000001.1	891295	CATCGTTCATTCGCTCTCAA	Intergenic		T	TC/
ACJE01000001.1	891592	AAGATCGGGGCATCGTCGGG	Intergenic		G	GA/
ACJE01000001.1	891964	AACAACAACTATTTTATTGA	Intergenic		T	TG/
ACJE01000001.1	892368	TCTCTACTTTACCAAACAAA	Intergenic		TACCA	T/
ACJE01000001.1	892795	TTCCCCGGACCGTATTGTGA	Intergenic		C	CCGGGTGTGAATTACGA/
ACJE01000001.1	897618	TTGTGCGATACGCGTGGTGA	3' UTR variant	ASPNIDRAFT2_1180751	A	ATGAG/
ACJE01000001.1	897824	CAGGGGTATTGGGGTGTGGA	Intergenic		T	TGGG/
ACJE01000001.1	897831	ATTGGGGTGTGGACTTTTCT	Intergenic		TGG	T/
ACJE01000001.1	898042	CTATTCTTATCCCAAAGGCC	Intergenic		TC	T/
ACJE01000001.1	898189	CTAGTATACTCTCAACGCTA	Intergenic		T	TG/
ACJE01000001.1	898191	AGTATACTCTCAACGCTAAA	Intergenic		TC	T/
ACJE01000001.1	898388	GAGTATGAAGAGGAAAAAAG	Intergenic		GA	G/
ACJE01000001.1	898396	AGAGGAAAAAAGATTAAAAG	Intergenic		A	AG/
ACJE01000001.1	901675	GGCGAATCAGAAAGAAAAAA	Intergenic		G	GA/
ACJE01000001.1	906967	CAAGACACTCGAGGCCCTGG	Frameshift variant	ASPNIDRAFT2_1114830	CG	C/
ACJE01000001.1	906971	ACACTCGAGGCCCTGGGCCG	Frameshift variant	ASPNIDRAFT2_1114830	G	GC/
ACJE01000001.1	908620	ATAACGACTCTTGGAGGGTG	Intergenic		C	CTT/
ACJE01000001.1	908643	GTGGTCCCCGTTTACCTGAT	Splice region variant & intron variant	ASPNIDRAFT2_1169584	GT	G/
ACJE01000001.1	908959	TCCGAAGTAGTCTAGATTGG	Intergenic		G	GT/
ACJE01000001.1	909069	GCGGCGATTGCCCCTCGGTT	Intergenic		G	GC/
ACJE01000001.1	909400	TTTTGGGCCAGAGCACGGTG	Intergenic		AGAGCAC	A/
ACJE01000001.1	909481	TATGTATGTCGGGTAATATC	Intergenic		C	CGA/
ACJE01000001.1	909484	GTATGTCGGGTAATATCCTA	Intergenic		GTA	G/
ACJE01000001.1	909579	AGCCCAGTGATTTATCCAAT	Intergenic		AT	A/
ACJE01000001.1	909707	TGTAGGGGGGAACTAGACAT	3' UTR variant	ASPNIDRAFT2_1114832	GA	G/
ACJE01000001.1	910084	ACCTCTCCCACCGCGTCCGC	Disruptive inframe insertion	ASPNIDRAFT2_1114832	A	ACCGCGT/
ACJE01000001.1	912241	TGCAGAATAAGGTGAATTAC	Intergenic		A	AGGAC/
ACJE01000001.1	919985	CTTTCACATTTGAGTGCCAT	Intergenic		T	TCTA/
ACJE01000001.1	920035	CTTAGGGTATGGAAATACTC	3' UTR variant	ASPNIDRAFT2_1114837	TG	T/
ACJE01000001.1	920042	TATGGAAATACTCTGATCTA	3' UTR variant	ASPNIDRAFT2_1114837	ACT	A/
ACJE01000001.1	920330	TCACGTTAGCACAATCGTTC	Intergenic		CA	C/
ACJE01000001.1	920964	AAGGTTAGTGTGCTTCATGC	Intergenic		GT	G/
ACJE01000001.1	920971	GTGTGCTTCATGCTAGGAGG	Intergenic		A	AG/
ACJE01000001.1	921430	GATGTGAGGGATATACGACG	Intergenic		GAT	G/
ACJE01000001.1	921513	TGGGGGAGACTTTTTTGATT	Intergenic		CT	C/
ACJE01000001.1	931009	AACGTTTCAATTTTACAGCT	Splice region variant & intron variant	ASPNIDRAFT2_1099236	A	AT/
ACJE01000001.1	939764	AGTGGTGTTTTTTTAAAGAT	3' UTR variant	ASPNIDRAFT2_1155758	T	TCCTGG/
ACJE01000001.1	939767	GGTGTTTTTTTAAAGATGTG	3' UTR variant	ASPNIDRAFT2_1155758	T	TCCA/
ACJE01000001.1	939872	TCAACACACGACACACTGCA	3' UTR variant	ASPNIDRAFT2_1155758	G	GAC/
ACJE01000001.1	945376	GCCCTGGCGGTTTTTTTTTG	Intergenic		G	GT/
ACJE01000001.1	945833	CTTTTACTGTGTACTCCGTA	Intergenic		TGTACTCC	T/
ACJE01000001.1	948347	GCGTTGTGGTGGGATGCCGG	Intergenic		TG	T/
ACJE01000001.1	948514	TTCATCTTTGTACTAGTACT	Intergenic		GTAC	G/
ACJE01000001.1	948857	CTGATTTACGCCCCTTCACT	Intergenic		GC	G/
ACJE01000001.1	949210	TTGTAGTTAGCATCATCATC	Intergenic		G	GCATCATCAT/
ACJE01000001.1	949732	GAAGTGAATGATACTAAAAC	Intergenic		G	GGCACTCCTTCCGTC/
ACJE01000001.1	949736	TGAATGATACTAAAACCGAG	Intergenic		C	CCG/
ACJE01000001.1	950894	GTCAGAGACACGGAATTTGT	Intergenic		A	AC/
ACJE01000001.1	951038	CAAGTTGTGGTGGATGCTAT	Intergenic		GTGGA	G/
ACJE01000001.1	951551	CGAACATGTGTTCCTACAGT	Intergenic		G	GTTCCTAAC/
ACJE01000001.1	951590	ACGCCTGTATGGAAGATAAT	Intergenic		T	TG/
ACJE01000001.1	951647	GCTGACAAGTCCCACCATAG	Intergenic		TC	T/
ACJE01000001.1	951767	GCGAGAAGAAGCAGAATGGG	Intergenic		A	AGCAG/
ACJE01000001.1	952264	CTTCCGTAGAGGGGGGGTTG	Intergenic		A	AG/
ACJE01000001.1	952733	CCACACACCCCTTCCACTTC	Intergenic		CCTTCCA	C/
ACJE01000001.1	952763	CACCCACCACCCACCACCAC	Intergenic		CCCA	C/
ACJE01000001.1	954919	TATATCCTGATTTTTCTGCG	3' UTR variant	ASPNIDRAFT2_1141224	A	AC/
ACJE01000001.1	955217	CAACCGATATACTCCCTCCC	Intergenic		TACTC	T/
ACJE01000001.1	955258	AGTCTTTCCAGCCCCCCTCT	Intergenic		AG	A/
ACJE01000001.1	957215	ACTATTGTATATATTCTTGG	Intergenic		TA	T/
ACJE01000001.1	957269	AGTATATTTCTTTATCGCAA	Intergenic		C	CA/
ACJE01000001.1	957791	CTCCATCTTCTCATCTCCTC	Intergenic		C	CT/
ACJE01000001.1	961349	GGTGGGAGATAAATGTGACT	Intergenic		TA	T/
ACJE01000001.1	961533	GTCTTCATTGGTTTATTGGT	Intergenic		GGTTTATT	G/
ACJE01000001.1	966578	AGGCATGATGCCCTACTTAT	Intergenic		GC	G/
ACJE01000001.1	970045	TTTCATCAAACCTTGTATTC	3' UTR variant	ASPNIDRAFT2_1141229	ACC	A/
ACJE01000001.1	972463	CGGGGGCGGTTGCTGCTGCT	Disruptive inframe insertion	ASPNIDRAFT2_1114874	T	TTGC/
ACJE01000001.1	980847	CGAGGAAGAGGTAGTAGTAC	Disruptive inframe insertion	ASPNIDRAFT2_1169614	G	GGTA/
ACJE01000001.1	982394	ACGTGTACTGTTTTCTTACC	Intergenic		G	GT/
ACJE01000001.1	982462	CCAGTATGTATCTAAGTATC	Intergenic		A	ATCTG/
ACJE01000001.1	982566	TTCCTGGAGCAAATAGGCTT	Intergenic		CA	C/
ACJE01000001.1	982573	AGCAAATAGGCTTCAGTCCT	Intergenic		G	GT/
ACJE01000001.1	982828	TAGTATTAGCGGGGGGTGGG	Intergenic		CGG	C/
ACJE01000001.1	982838	GGGGGGTGGGATGGAATGCC	Intergenic		G	GAA/
ACJE01000001.1	982874	GTCAGTAGGGAAAGCAGAGC	Intergenic		GA	G/
ACJE01000001.1	982915	AACTTCTGACCTGGCATGGC	Intergenic		CCTGG	C/
ACJE01000001.1	982930	ATGGCCGGGTTACGCATGAC	Intergenic		T	TTCA/
ACJE01000001.1	982940	TACGCATGACAGTGAGGTAC	Intergenic		CA	C/
ACJE01000001.1	983013	GGAATTTAGCTTTAGTACTC	Intergenic		CT	C/
ACJE01000001.1	983018	TTAGCTTTAGTACTCTATCC	Intergenic		G	GTACT/
ACJE01000001.1	983585	TTACTGCGATCTTACTGACC	Intergenic		T	TCTTACTGCGCC/
ACJE01000001.1	986837	AATGTGAGTTCTTGAATATT	Intergenic		T	TC/
ACJE01000001.1	986897	GGCTATGGCCTTTCACTTTT	Intergenic		CT	C/
ACJE01000001.1	988343	TAGCTGGTAGTTGTTTCTAT	Intergenic		GT	G/
ACJE01000001.1	988515	ATTCATATTTATAAATAACT	Intergenic		TATA	T/
ACJE01000001.1	988529	ATAACTCCATTACTGTCTCC	Intergenic		T	TTAG/
ACJE01000001.1	988620	GAGGATAGAAAGACTTTCAC	Intergenic		A	AGG/
ACJE01000001.1	988625	TAGAAAGACTTTCACCCAAA	Intergenic		T	TGTGCA/
ACJE01000001.1	988641	CAAAGACATAAATGCTCTCT	Intergenic		A	AT/
ACJE01000001.1	988642	AAAGACATAAATGCTCTCTC	Intergenic		A	AT/
ACJE01000001.1	988682	ATTGCCAGAATAGTACTCTC	Intergenic		ATAG	A/
ACJE01000001.1	988826	ATTGATATCCTAGATATAAC	Intergenic		C	CT/
ACJE01000001.1	989002	ATATATCAGCTTGGCCTGCT	Intergenic		CT	C/
ACJE01000001.1	992464	CTCACTTCTCTTTTCTCCCT	Intergenic		CTT	C/
ACJE01000001.1	992472	TCTTTTCTCCCTTCCAGATA	Splice region variant & intron variant	ASPNIDRAFT2_1180784	C	CTG/
ACJE01000001.1	993096	ATTGACTGATCGGGTCCCAC	Frameshift variant	ASPNIDRAFT2_1180784	T	TTA/
ACJE01000001.1	993097	TTGACTGATCGGGTCCCACT	Frameshift variant	ASPNIDRAFT2_1180784	CGG	C/
ACJE01000001.1	993525	CAACCCCCATCAGGAAGGAA	3' UTR variant	ASPNIDRAFT2_1161208	T	TAAGGAAGGAAGGAA/
ACJE01000001.1	993526	AACCCCCATCAGGAAGGAAG	3' UTR variant	ASPNIDRAFT2_1161208	C	CGAAGGA/
ACJE01000001.1	994023	GTTTGGAAAAAATAGGGGGA	Intergenic		AAAT	A/
ACJE01000001.1	994041	GAGGATGAGGGGAATGGACG	Intergenic		G	GA/
ACJE01000001.1	994044	GATGAGGGGAATGGACGCAC	Intergenic		A	AT/
ACJE01000001.1	994152	GTGGTGGTGGTGTTGTTGTT	Conservative inframe insertion	ASPNIDRAFT2_1161208	G	GTGT/
ACJE01000001.1	994234	TTGTTTAGAAAGAAAAAGAG	5' UTR variant	ASPNIDRAFT2_1161208	A	AG/
ACJE01000001.1	994241	GAAAGAAAAAGAGATGTAGT	5' UTR variant	ASPNIDRAFT2_1161208	AGAG	A/
ACJE01000001.1	994245	GAAAAAGAGATGTAGTAGTG	5' UTR variant	ASPNIDRAFT2_1161208	A	AT/
ACJE01000001.1	994414	CAGAGATGAAGGTGACCACC	Intergenic		AG	A/
ACJE01000001.1	994468	GAGCAAATGGAAAAAAGGCG	Intergenic		GA	G/
ACJE01000001.1	994554	ACATCGATCATCCCCCCTTC	Intergenic		A	ATCT/
ACJE01000001.1	994561	TCATCCCCCCTTCCCTTCGT	Intergenic		CTTCCCT	C/
ACJE01000001.1	1000875	TAATCGGCCCTAGTTACGAT	Intergenic		CTAGT	C/
ACJE01000001.1	1006501	ATAGGAGCTCCACCATTCCT	Intergenic		C	CCA/
ACJE01000001.1	1008493	ATACTAATAACCCGTATAAT	Intergenic		AC	A/
ACJE01000001.1	1013796	CCGGTATTCTCCCCTTTCCC	Splice region variant & intron variant	ASPNIDRAFT2_1180792	T	TC/
ACJE01000001.1	1014438	CGACCTTTTCTTTTTCTTTT	Intergenic		C	CTTTTTCTTTTTTCTTTTTTCT/
ACJE01000001.1	1018697	TTCTTTTCTTTTCTTTTCTT	Intergenic		TTTCTTTTC	T/
ACJE01000001.1	1031727	AGGTTTGATACTATATAGCA	Intergenic		AC	A/
ACJE01000001.1	1031730	TTTGATACTATATAGCAGTA	Intergenic		A	AT/
ACJE01000001.1	1031867	ACGGTAGTAGTTATTCCTTC	Intergenic		GT	G/
ACJE01000001.1	1031897	TACTCACTACTAGTAGTATT	Intergenic		CTAG	C/
ACJE01000001.1	1038180	TACTCACTGCAGTAGTAGTA	Intergenic		C	CAGT/
ACJE01000001.1	1039616	AGTAGATAGGATAAAAGAAA	3' UTR variant	ASPNIDRAFT2_1141243	GA	G/
ACJE01000001.1	1040359	GAGTCTATGAGGGGGCGGCA	5' UTR variant	ASPNIDRAFT2_1141243	AGG	A/
ACJE01000001.1	1040940	ATGATCTCTCTAGTTACTTT	Intergenic		CTA	C/
ACJE01000001.1	1047133	TGGTGGACATTGTGTGTGGG	5' UTR variant	ASPNIDRAFT2_1200945	TTG	T/
ACJE01000001.1	1048591	AAGAGTGGGCAAAAGTCGGA	Intergenic		CA	C/
ACJE01000001.1	1050089	GGGGAGTCGTAAAAACAAAA	Intergenic		T	TA/
ACJE01000001.1	1054573	AATCGATCAATCAGTCAGTC	Intergenic		ATCAG	A/
ACJE01000001.1	1058678	TAAGGAGAAAGGGAGAGGAG	Intergenic		AG	A/
ACJE01000001.1	1063893	ATTTACTCTCTCTTCTTCTT	Intergenic		C	CTCTTCT/
ACJE01000001.1	1067411	CAGATTTGACTGGATTATAT	Intergenic		CTGGATTATATTGCAAAAT	C/
ACJE01000001.1	1071277	TACGTCATATAAATAGTTCA	Intergenic		T	TAA/
ACJE01000001.1	1073648	TGTTATATATGGGGTTTAGT	3' UTR variant	ASPNIDRAFT2_1001019	TG	T/
ACJE01000001.1	1073974	GCCTTGTAATCAAAATCCTT	Intergenic		T	TCA/
ACJE01000001.1	1075395	GGGGAGTGAATGAAAAAGTC	Intergenic		A	AT/
ACJE01000001.1	1075449	GCCAGGGGGGAAAAGGAGGA	Intergenic		G	GA/
ACJE01000001.1	1076429	ACTTGGACCCTCCCCTCCTC	Intergenic		CTCCCCTCCTCA	C/
ACJE01000001.1	1076649	TTTGATAAGAACTCCTCCTC	Intergenic		AACTC	A/
ACJE01000001.1	1080385	CCATACATGGATATGGAGTG	Intergenic		G	GA/
ACJE01000001.1	1081216	CTCTTAGTACTGTAGTACCA	Intergenic		CTGTAG	C/
ACJE01000001.1	1081356	ATCAATGGTGGTGGTCTATG	Intergenic		GGTGGTCT	G/
ACJE01000001.1	1082922	TCGATTATTCTTGTTAGTAC	Intergenic		CTTG	C/
ACJE01000001.1	1087420	AGGAAATACTGGAACACCAG	Intergenic		TG	T/
ACJE01000001.1	1087813	ATTCCGCATCACCCCCAAAC	Intergenic		CA	C/
ACJE01000001.1	1087958	TCAACAACAGAAAGCGGGAG	5' UTR variant	ASPNIDRAFT2_1161232	GA	G/
ACJE01000001.1	1090761	TTTCTGTTTCTTTTTTATGC	Intergenic		CT	C/
ACJE01000001.1	1090791	AGTTAGTTTGGTGTTTATAT	Intergenic		G	GGCGTT/
ACJE01000001.1	1092653	AGTCGGCACATTTTTTTTTT	Intergenic		ATT	A/
ACJE01000001.1	1096372	TAGGAGTAAGAAAAAAAAAA	Intergenic		G	GAAA/
ACJE01000001.1	1102566	TAACAGGTAGAAAAAAAAAA	Intergenic		G	GAAAA/
ACJE01000001.1	1105975	GAAAGGAGATGAAGAAGGAG	Intergenic		TGAA	T/
ACJE01000001.1	1109542	GCCGGGCAGAAATGCCGGGC	Intergenic		AAATGCCGGGCAGG	A/
ACJE01000001.1	1113082	CGCGCCGCTGCCCCCCCCGG	Intergenic		GC	G/
ACJE01000001.1	1113861	CTAAATAAATAAAAAAAAAG	Intergenic		T	TAA/
ACJE01000001.1	1118335	TTTCAGACCATTTTTCTCAA	3' UTR variant	ASPNIDRAFT2_1114925	A	AT/
ACJE01000001.1	1130240	AGAGAGAGATAGAAAGAAAG	Intergenic		T	TAGAA/
ACJE01000001.1	1130508	GGACAGTGGGTATATATATA	Intergenic		GTA	G/
ACJE01000001.1	1131004	GGGATGTTCCGGGTGATGTA	Intergenic		CGG	C/
ACJE01000001.1	1131017	TGATGTAGTGGAGTGTAGTG	Intergenic		G	GTA/
ACJE01000001.1	1131018	GATGTAGTGGAGTGTAGTGT	Intergenic		G	GTGC/
ACJE01000001.1	1131076	AGTAGGTAGGTAGGTAGGAC	Intergenic		GTAGGT	G/
ACJE01000001.1	1131082	TAGGTAGGTAGGACGGAGGA	Intergenic		A	AC/
ACJE01000001.1	1131138	CAGCGCAGCAGTACTGCTCC	Intergenic		AG	A/
ACJE01000001.1	1133811	GAGGGGGGACTTTTAAAAAG	Intergenic		CT	C/
ACJE01000001.1	1133833	AAAGAAGAAGAAGAAGAAAA	Intergenic		GAA	G/
ACJE01000001.1	1134257	GTCAGGCAGCTGCTGTTGTT	Intergenic		CTGCTGTTGT	C/
ACJE01000001.1	1134350	ACGAAAAAAAGGAATCCCAC	Intergenic		AG	A/
ACJE01000001.1	1134583	CAAGTGGACACCCCCCCAGA	Intergenic		A	AC/
ACJE01000001.1	1134658	GCGATTTGCACCCCCAAATA	Intergenic		AC	A/
ACJE01000001.1	1134666	CACCCCCAAATAAAAAGAAA	Intergenic		AT	A/
ACJE01000001.1	1134732	TAAATGGTTTAATTGATTCA	Intergenic		T	TA/
ACJE01000001.1	1134778	AAATGGCGGGAAAAAAAATA	Intergenic		GA	G/
ACJE01000001.1	1134801	AAAATTCAACAAGAGCCGTG	Intergenic		C	CAAGG/
ACJE01000001.1	1136897	TCCGTCATAGTTTTTTTTTC	Intergenic		GT	G/
ACJE01000001.1	1137437	AAAAGAAAGGAAAAAAAAAA	3' UTR variant	ASPNIDRAFT2_1180823	G	GA/
ACJE01000001.1	1140592	CAAACGGGCACCACGTGTAC	Intergenic		A	ATC/
ACJE01000001.1	1140595	ACGGGCACCACGTGTACCTA	Intergenic		ACG	A/
ACJE01000001.1	1140671	CATGTTCCCTCTGGATATAG	Intergenic		TC	T/
ACJE01000001.1	1140675	TTCCCTCTGGATATAGCTAA	Intergenic		G	GC/
ACJE01000001.1	1140739	CGCAAGGGGTAAGGACATGA	Frameshift variant	ASPNIDRAFT2_1130511	TA	T/
ACJE01000001.1	1140846	CTATCGACCTAATACCCTAA	Intergenic		T	TC/
ACJE01000001.1	1140878	TCTACAACAGTTCGGCGAAC	Frameshift variant & splice region variant	ASPNIDRAFT2_1130511	G	GC/
ACJE01000001.1	1140922	CTGACAAAAACCCCCATCCA	Frameshift variant	ASPNIDRAFT2_1130511	AC	A/
ACJE01000001.1	1141125	CTCATCATCACCCCAGCCGC	Frameshift variant	ASPNIDRAFT2_1130511	A	AC/
ACJE01000001.1	1141369	AGATGGGAAGAGGGGAGACG	Frameshift variant	ASPNIDRAFT2_1130511	GA	G/
ACJE01000001.1	1141397	TTGCGAACTTCAGGAGATGG	Conservative inframe deletion	ASPNIDRAFT2_1130511	TCAGGAG	T/
ACJE01000001.1	1141433	TTTGAGGAGGCTGTTGGAGG	Disruptive inframe insertion	ASPNIDRAFT2_1130511	G	GCCC/
ACJE01000001.1	1145273	GGGACATGAAGGGAGTTGCT	Intergenic		AG	A/
ACJE01000001.1	1149120	TGGCAGGCAATGCGTGTAGA	Intergenic		ATGCGT	A/
ACJE01000001.1	1155820	GGCATGTTAGAAAAAATCCA	Intergenic		G	GA/
ACJE01000001.1	1155980	CCGGTGCCTCTTTTGTATCC	Intergenic		C	CT/
ACJE01000001.1	1157451	GCTGAACTACAAAAAAAAAT	Intergenic		C	CAA/
ACJE01000001.1	1160733	GGTGCCCCTTCTACTACTAC	Disruptive inframe deletion	ASPNIDRAFT2_1161249	TCTA	T/
ACJE01000001.1	1161144	CATGCTCATCGGTGATTCCA	Disruptive inframe insertion	ASPNIDRAFT2_1161249	C	CGAA/
ACJE01000001.1	1163573	ACAGGTAGTAGCAATCATCC	Intergenic		AGC	A/
ACJE01000001.1	1163575	AGGTAGTAGCAATCATCCCC	Intergenic		C	CTTA/
ACJE01000001.1	1163688	AGATGCCCGAGAGACCAAAG	Intergenic		A	AGG/
ACJE01000001.1	1163690	ATGCCCGAGAGACCAAAGTA	Intergenic		A	AC/
ACJE01000001.1	1163968	GTGGTGGTTTGTGGTTTGGT	5' UTR variant	ASPNIDRAFT2_1180828	T	TG/
ACJE01000001.1	1164067	TAGGTTGGTAGGGGGCATTT	Intergenic		A	AG/
ACJE01000001.1	1164539	AAGGATACACTTAGTTACTG	Intergenic		CTTAG	C/
ACJE01000001.1	1164977	TAAAAGTCTCGTCTTGCTGG	Intergenic		C	CA/
ACJE01000001.1	1165762	CACAAAACAAAAGGATACTC	Intergenic		A	AT/
ACJE01000001.1	1165794	ACCAGCGTTGATTGATTGAT	Intergenic		GA	G/
ACJE01000001.1	1165963	CTCACAATAACAGCAACAAC	Intergenic		ACAG	A/
ACJE01000001.1	1167743	AGGGAGATAACCACAGTACT	Intergenic		A	AC/
ACJE01000001.1	1169804	CACGAGCATGCTCAATACTC	3' UTR variant	ASPNIDRAFT2_1155790	GCTCAATA	G/
ACJE01000001.1	1169898	ACTAAGTGACTTCTTTTCTA	3' UTR variant	ASPNIDRAFT2_1155790	CTT	C/
ACJE01000001.1	1170029	AAGTAGCCGGAGTACCACAA	Intergenic		G	GAGTACCACA/
ACJE01000001.1	1170113	TGCATACTAATATTTCTATT	Intergenic		A	ATTTTTTTTTTTTTTT/
ACJE01000001.1	1170126	TTCTATTTTTATTACACTAA	Intergenic		T	TTTTTTTTTTTTTTCC/
ACJE01000001.1	1170345	TATCAATGTTGGGTTTTTGC	Intergenic		TG	T/
ACJE01000001.1	1170404	GCGGTATGGCAAGTTCTGGA	Intergenic		C	CAAG/
ACJE01000001.1	1171242	TGGCTCTTGCTCGGGCATAA	Intergenic		C	CT/
ACJE01000001.1	1173118	CATAAATTGAGTCACCTACG	3' UTR variant	ASPNIDRAFT2_1114947	AG	A/
ACJE01000001.1	1173212	TTTGATTTTATTTAATTTTT	Intergenic		AT	A/
ACJE01000001.1	1173290	GCGGGGCGGGTTGCCCAAAA	Intergenic		G	GA/
ACJE01000001.1	1173303	CCCAAAAAAACAAAAAGCGA	Intergenic		AC	A/
ACJE01000001.1	1175948	TACTCGAACAACATATTACC	Intergenic		AAC	A/
ACJE01000001.1	1175957	AACATATTACCTCTTATAAA	Intergenic		CCT	C/
ACJE01000001.1	1176292	GGGGCGGTTTCCAAGGGTCC	Intergenic		TC	T/
ACJE01000001.1	1182558	ATAATCAAGATCCCCAAACT	Intergenic		A	AT/
ACJE01000001.1	1182569	CCCCAAACTCAAAAACGTTA	Intergenic		CAA	C/
ACJE01000001.1	1183407	GCACTTCAGCTCATGGTTCG	Intergenic		CT	C/
ACJE01000001.1	1184215	AAGTCGTCTAAAAATTGAAG	Intergenic		A	AG/
ACJE01000001.1	1184422	GGGCCTCCGGTATCTCATCT	Intergenic		G	GGT/
ACJE01000001.1	1185585	AAGAATTACGAAAAAAAAAA	Intergenic		GAAAAAAA	G/
ACJE01000001.1	1185599	AAAAAAAAATACAAAGCGAA	Intergenic		TAC	T/
ACJE01000001.1	1185932	CATGCAAGCGCTATCCCCGT	Intergenic		GCTA	G/
ACJE01000001.1	1185937	AAGCGCTATCCCCGTAGACT	Intergenic		C	CGCA/
ACJE01000001.1	1185969	TTATTCTTGTTTATCGCATC	Intergenic		TTTA	T/
ACJE01000001.1	1185975	TTGTTTATCGCATCATGAAG	Intergenic		G	GTTT/
ACJE01000001.1	1186041	GTCCGTGACTCCCCTATTCT	Intergenic		TC	T/
ACJE01000001.1	1186079	TCTAACTCCTTCCACCAGCG	Splice region variant & intron variant	ASPNIDRAFT2_1169678	T	TCAC/
ACJE01000001.1	1186082	AACTCCTTCCACCAGCGCAC	Splice region variant & intron variant	ASPNIDRAFT2_1169678	C	CTCT/
ACJE01000001.1	1186402	GTGCCCTTTGTCTTAGACAT	Frameshift variant	ASPNIDRAFT2_1169678	GTC	G/
ACJE01000001.1	1186407	CTTTGTCTTAGACATTGGGC	Frameshift variant	ASPNIDRAFT2_1169678	A	ATG/
ACJE01000001.1	1186479	GGTGAGTTCACTCTACCCCG	Intergenic		A	ATTCCCCCTCCTCCTCCTCCTCCTCCTC/
ACJE01000001.1	1186875	ATGTGAGGATGCACGCCCAT	Intergenic		T	TGCGCGC/
ACJE01000001.1	1186905	TGGACGCAAGCAAGCTGACA	Intergenic		GCAA	G/
ACJE01000001.1	1186916	AAGCTGACAATCTCCCCAGA	Intergenic		A	ACAT/
ACJE01000001.1	1186919	CTGACAATCTCCCCAGACCA	Splice region variant & intron variant	ASPNIDRAFT2_1169678	TCCCC	T/
ACJE01000001.1	1187151	AGTAAGCATAATCATGTCAA	Intergenic		AAT	A/
ACJE01000001.1	1187157	CATAATCATGTCAATTTCAG	Intergenic		G	GTT/
ACJE01000001.1	1187164	ATGTCAATTTCAGTTGGATT	Intergenic		TCAGTTG	T/
ACJE01000001.1	1187444	CTTTGGTGAGGTAGTTGTAG	Intergenic		GGTA	G/
ACJE01000001.1	1187545	AAGATTGTACAAGAGATATT	Intergenic		CAAGAGATATTTTTTT	C/
ACJE01000001.1	1187597	TCGAGCATGAGGATGGATGT	Intergenic		A	AAAGAGGTC/
ACJE01000001.1	1187603	ATGAGGATGGATGTTAGACT	Intergenic		GATGTTAGACTA	G/
ACJE01000001.1	1187636	CTCGGAAAACTCATGCCATA	Intergenic		CT	C/
ACJE01000001.1	1187649	TGCCATATCTCCAGACACTC	Intergenic		TCCAGACA	T/
ACJE01000001.1	1187659	CCAGACACTCACAGCTTGGC	Intergenic		CACA	C/
ACJE01000001.1	1187663	ACACTCACAGCTTGGCATTC	Intergenic		GCTTGGCATTCCCAATATTCTTTCAGCTAT	G/
ACJE01000001.1	1187752	GCCCAGACGCCAACAACATG	Intergenic		CCAA	C/
ACJE01000001.1	1187767	ACATGCGGCAAATTATTCCC	Intergenic		A	AATGT/
ACJE01000001.1	1187771	GCGGCAAATTATTCCCTCAA	Intergenic		TATTC	T/
ACJE01000001.1	1187891	GTCTAGACAACGTTCCAATG	Intergenic		ACG	A/
ACJE01000001.1	1187894	TAGACAACGTTCCAATGACC	Intergenic		T	TTG/
ACJE01000001.1	1188039	TAGGACTGTAGTAATGTAAT	Intergenic		AGTAAT	A/
ACJE01000001.1	1188256	CAACATCAACAAAAAACAAC	Intergenic		CA	C/
ACJE01000001.1	1188273	AACAAATATCAACTAAAGCA	Intergenic		C	CA/
ACJE01000001.1	1188666	TTGCCAAGTTCTTTTTTTTT	Intergenic		TC	T/
ACJE01000001.1	1190321	TGGGCTGGCAGGGGGGGAAA	Intergenic		AGG	A/
ACJE01000001.1	1195742	CTCACAGTTCTACTTACTTA	Intergenic		CTACT	C/
ACJE01000001.1	1195814	ATACAATGAGCATTATTATG	Intergenic		GC	G/
ACJE01000001.1	1195879	AAATACAATAATAACCACCA	Intergenic		A	ACT/
ACJE01000001.1	1195880	AATACAATAATAACCACCAT	Intergenic		A	AAG/
ACJE01000001.1	1195908	CAACTATATACTCGAAATAC	Intergenic		ACTCG	A/
ACJE01000001.1	1195928	AATTTCATCTAGAAGAAGTA	Intergenic		T	TAGA/
ACJE01000001.1	1196018	TTCTTATTTTGTTATTACTT	Intergenic		T	TTC/
ACJE01000001.1	1196246	TTGTTCTACAGGGGGGGTGG	Intergenic		AG	A/
ACJE01000001.1	1196440	TATATTACAAAGTAGTAGTA	Intergenic		A	AAGTAGTAGT/
ACJE01000001.1	1196718	CATACTACTCATTTAGGCAC	Intergenic		C	CATTTAG/
ACJE01000001.1	1196802	ATTGAAAACAAAAAGAAGAA	Intergenic		A	AATAGAATACAGG/
ACJE01000001.1	1196808	AACAAAAAGAAGAAGAAGAA	Intergenic		AAG	A/
ACJE01000001.1	1196868	CCGATCAGGCAAAAAAAAAG	Intergenic		C	CAAA/
ACJE01000001.1	1196928	ATGAAGAACCAAAAACCGAT	Intergenic		CA	C/
ACJE01000001.1	1196978	AAAAGAAAAGAAAAAGAAAA	Intergenic		GAAAAA	G/
ACJE01000001.1	1197221	TTTTTTTGACGGGGGGGCGG	Intergenic		CG	C/
ACJE01000001.1	1197797	TGTGTCATGATCTCTCAGGG	Intergenic		ATC	A/
ACJE01000001.1	1197889	TTTTTTCTTACCCCCCCCCT	Intergenic		AC	A/
ACJE01000001.1	1199220	GCTGTCATCCTTTAAGGGAA	Intergenic		C	CT/
ACJE01000001.1	1199309	TACTAGTACTCAGTATTATT	Intergenic		T	TCCATCCA/
ACJE01000001.1	1199579	ATTGATTAGGAATTTTTTTT	Intergenic		GA	G/
ACJE01000001.1	1199609	TTTTCTCTTTAACAACCCCC	Intergenic		T	TA/
ACJE01000001.1	1199614	TCTTTAACAACCCCCCCCTC	Intergenic		AC	A/
ACJE01000001.1	1199960	TGGTTGCTGGCACACACGCT	Intergenic		GCA	G/
ACJE01000001.1	1200673	GGATCTTTCATTTTTTTTGT	Intergenic		AT	A/
ACJE01000001.1	1202207	TGCCCCTTTGAATTCCCACT	Intergenic		GA	G/
ACJE01000001.1	1202326	CCCCTCTACCCTACTACTAC	Intergenic		C	CCTA/
ACJE01000001.1	1202465	CGCGCCATCAGGTTTTTTTT	Intergenic		AG	A/
ACJE01000001.1	1202480	TTTTTTTTTCCTTTATTTTT	Intergenic		CCTTTA	C/
ACJE01000001.1	1203193	ACGGACTTAGTTACTGTCAT	Intergenic		GT	G/
ACJE01000001.1	1204712	CCTGTCCTGGTTTTTACTCT	Intergenic		GT	G/
ACJE01000001.1	1206603	GCGCAGGCGTGCAGCAGCAG	Disruptive inframe deletion	ASPNIDRAFT2_1180837	TGCA	T/
ACJE01000001.1	1206858	TTTGGCTTGAGTTGTTGTTG	Intergenic		AGTT	A/
ACJE01000001.1	1206991	GAGCCGTGAGTTCAAACTAA	Intergenic		G	GT/
ACJE01000001.1	1212678	TTCTACTTTTAACATACGCG	3' UTR variant	ASPNIDRAFT2_1161259	T	TTA/
ACJE01000001.1	1212753	CCTTTGCTTTGGGGGGGGGG	3' UTR variant	ASPNIDRAFT2_1161259	TGG	T/
ACJE01000001.1	1213554	GGTGGTGGTGGTTGTTGCGC	Intergenic		G	GGTTGTT/
ACJE01000001.1	1213586	TCTATTTATTAATAGTGTAT	Intergenic		TA	T/
ACJE01000001.1	1213602	GTATTCATTCTGTTAATGTT	Intergenic		C	CT/
ACJE01000001.1	1213700	TGATCTGTTTCCATAATAGA	Intergenic		TCC	T/
ACJE01000001.1	1213703	TCTGTTTCCATAATAGACGA	Intergenic		A	AAG/
ACJE01000001.1	1214287	AGTGTTGTGGTTGAGAAGGG	Intergenic		G	GT/
ACJE01000001.1	1215584	TCCAACTTCCTCTTCCCCTT	Intergenic		C	CAACT/
ACJE01000001.1	1215586	CAACTTCCTCTTCCCCTTCC	Intergenic		C	CCAA/
ACJE01000001.1	1216319	CACTCATTTCTCCCAATCTA	Intergenic		CT	C/
ACJE01000001.1	1217854	TCTTGAACGACTTATTTTCC	Intergenic		A	ACTTATTTTGCATTTTCTATCTTCTTTGACTCTG/
ACJE01000001.1	1219471	ACGCAGTGAGGAAAACAGGT	Intergenic		G	GAA/
ACJE01000001.1	1220722	GCATTGGCAATTTTTTTTGG	5' UTR variant	ASPNIDRAFT2_1201037	AT	A/
ACJE01000001.1	1222679	CGCATCTGGCGGGCACATAC	Intergenic		CG	C/
ACJE01000001.1	1223461	TCGAAAGGGGGAAAAGGAAG	Intergenic		G	GT/
ACJE01000001.1	1226330	CTCGAACGAAGAGGGTGAAG	Disruptive inframe deletion	ASPNIDRAFT2_1099369	AGAG	A/
ACJE01000001.1	1226423	TGTTCACTCTCCCAGCCGTC	3' UTR variant	ASPNIDRAFT2_1099369	T	TCC/
ACJE01000001.1	1226472	CGTTTGATCTATGGTATACC	3' UTR variant	ASPNIDRAFT2_1099369	TA	T/
ACJE01000001.1	1226637	CTGCAATTAGATATCCCTTT	Intergenic		G	GATC/
ACJE01000001.1	1226687	GATTTGACTCTTATCTCACC	Intergenic		CT	C/
ACJE01000001.1	1226715	GACACCACCAAACCTACAAG	Intergenic		A	AT/
ACJE01000001.1	1227055	CCTAAACAACGAATCTAATG	Intergenic		C	CAA/
ACJE01000001.1	1227057	TAAACAACGAATCTAATGTT	Intergenic		AAT	A/
ACJE01000001.1	1227068	TCTAATGTTAGCCCAGCCCA	Intergenic		AGCCC	A/
ACJE01000001.1	1227073	TGTTAGCCCAGCCCAGCCCA	Intergenic		AG	A/
ACJE01000001.1	1227105	AACCACAAACACTAATTAAA	Intergenic		CACT	C/
ACJE01000001.1	1235490	TTGCAACTACTAAGTAAGTA	Intergenic		CTAAG	C/
ACJE01000001.1	1238718	CACAGTTCTACCCTCAAGCA	Disruptive inframe insertion	ASPNIDRAFT2_1079779	A	ACCCTCAAGCACAGCT/
ACJE01000001.1	1240926	TAGTTCAGGGTTGGGATTGA	Intergenic		GT	G/
ACJE01000001.1	1240934	GGTTGGGATTGATTGTCTTT	Intergenic		T	TGA/
ACJE01000001.1	1241093	ACCTTTCATGTAGTATCTAT	Intergenic		G	GTACT/
ACJE01000001.1	1241121	GAAGACACCCAATATGACAT	Intergenic		CA	C/
ACJE01000001.1	1241388	CTTATTTTTTCCTAACATTC	Intergenic		TC	T/
ACJE01000001.1	1241464	GGAATTGACACCAGCCAGCC	Intergenic		ACCAG	A/
ACJE01000001.1	1241500	CTGAAGGAGGCAGGGAGGGG	Intergenic		G	GC/
ACJE01000001.1	1241593	ACGTTAGTAGTGTAACCATG	Intergenic		G	GT/
ACJE01000001.1	1241818	GAAAGGAAGAAAGGAAGGAA	Intergenic		A	AAAGG/
ACJE01000001.1	1241879	TAGGATGTTAAATGAAAACC	Intergenic		AAATG	A/
ACJE01000001.1	1244687	TACTCTACTATCGACTGGCT	Intergenic		A	AC/
ACJE01000001.1	1244688	ACTCTACTATCGACTGGCTT	Intergenic		T	TAC/
ACJE01000001.1	1244719	GGCTGACTATAATGTGACCA	Intergenic		TA	T/
ACJE01000001.1	1246394	TTGAATTGGAAAAGTCGACT	Conservative inframe insertion	ASPNIDRAFT2_188697	A	AAAG/
ACJE01000001.1	1258659	CCGTAGATAGGTGTGTTCTG	Intergenic		G	GGT/
ACJE01000001.1	1264031	GCACCGGCAATTAGTCGAAT	Intergenic		A	AT/
ACJE01000001.1	1264528	CTACTGCTTCTTTCCCCCCC	5' UTR variant	ASPNIDRAFT2_1114992	CT	C/
ACJE01000001.1	1265983	CATCACCACCACAACAACAA	Conservative inframe deletion	ASPNIDRAFT2_1114992	CACAACA	C/
ACJE01000001.1	1266212	GGTTTTTATTCTTTTTTTTT	3' UTR variant	ASPNIDRAFT2_1114992	TC	T/
ACJE01000001.1	1266414	GCTAGTGACGTTTTTTTCGA	Intergenic		G	GT/
ACJE01000001.1	1266871	TGGATAGAAATTTTTTACGG	Intergenic		AT	A/
ACJE01000001.1	1267387	AGTAATGACTTGATATCATA	Intergenic		T	TA/
ACJE01000001.1	1267389	TAATGACTTGATATCATATG	Intergenic		GA	G/
ACJE01000001.1	1267566	ACTATACTGCGAATACTGAG	Intergenic		C	CA/
ACJE01000001.1	1267601	TACTAGGTGCTTCATCAAAA	Intergenic		CTTCA	C/
ACJE01000001.1	1267609	GCTTCATCAAAATCCTACTA	Intergenic		A	ACCAG/
ACJE01000001.1	1267616	CAAAATCCTACTATATCTAG	Intergenic		AC	A/
ACJE01000001.1	1267622	CCTACTATATCTAGACTGGT	Intergenic		T	TA/
ACJE01000001.1	1267662	GAATGGTGGCTGTAGTACGA	Intergenic		CTG	C/
ACJE01000001.1	1267672	TGTAGTACGAGTATTGTCAC	Intergenic		AG	A/
ACJE01000001.1	1267675	AGTACGAGTATTGTCACTAC	Intergenic		A	AAG/
ACJE01000001.1	1267685	TTGTCACTACTAGTATTACC	Intergenic		CTAG	C/
ACJE01000001.1	1268346	TATCGTGCGATTTATTCTTT	Intergenic		AT	A/
ACJE01000001.1	1270069	ACTCATGCCATTTTTTCTTT	Intergenic		AT	A/
ACJE01000001.1	1270573	AACATTCCATGGGGAATGCG	Intergenic		T	TG/
ACJE01000001.1	1271291	TGACAGGACTGAAGACAAGC	Disruptive inframe insertion	ASPNIDRAFT2_1114993	T	TGGA/
ACJE01000001.1	1273261	GGGGTGGGGGTTACCGTAGA	Splice region variant & intron variant	ASPNIDRAFT2_1169700	GT	G/
ACJE01000001.1	1273329	AATTTGTATAGTCTATTGTA	Intergenic		A	AAATG/
ACJE01000001.1	1274024	AATACCTACTACAACAACAA	Intergenic		T	TACA/
ACJE01000001.1	1274472	AACAAGAAGCGCAGCAGCAC	Disruptive inframe deletion	ASPNIDRAFT2_1141289	CGCA	C/
ACJE01000001.1	1274923	GATTGTTTTATTTCTTGAGG	3' UTR variant	ASPNIDRAFT2_1141289	A	AGG/
ACJE01000001.1	1274936	CTTGAGGTTGAAGCATGTCA	3' UTR variant	ASPNIDRAFT2_1141289	GA	G/
ACJE01000001.1	1275838	CGGTAGGATCAAATCAATTT	Intergenic		CA	C/
ACJE01000001.1	1276086	GGGAGTCAACTAGTAGTAGA	Intergenic		C	CTAACTAG/
ACJE01000001.1	1277535	GACGCCAGGCAAAATTGAAT	Intergenic		CA	C/
ACJE01000001.1	1278018	AGCACCCAAGTATTTATTGC	Intergenic		GTATT	G/
ACJE01000001.1	1278455	GCCTTCCCTTACTCTGTATC	Intergenic		T	TA/
ACJE01000001.1	1278816	GAAAAAAACAGGTGGTGGTG	Intergenic		A	AGGT/
ACJE01000001.1	1279986	GCCGTGACTAGTTCTTTTCG	Intergenic		A	AAT/
ACJE01000001.1	1279990	TGACTAGTTCTTTTCGCTGA	Intergenic		C	CTTTTTTCT/
ACJE01000001.1	1281393	CTGCAAAGAGTTAACTAACT	Intergenic		G	GT/
ACJE01000001.1	1283315	ACGTCATTTTTATTTTTGCT	3' UTR variant	ASPNIDRAFT2_1099395	TTA	T/
ACJE01000001.1	1283657	ATATAGACAGTTTGACACAC	3' UTR variant	ASPNIDRAFT2_1099395	GT	G/
ACJE01000001.1	1284200	CAATTCTGGCTTTGTAGGTC	Splice region variant & intron variant	ASPNIDRAFT2_1141295	CT	C/
ACJE01000001.1	1285007	ATCTAGAGCATTTTTTTTCT	3' UTR variant	ASPNIDRAFT2_1141295	AT	A/
ACJE01000001.1	1285051	GAACAAACATCCTTGGTATC	3' UTR variant	ASPNIDRAFT2_1141295	TC	T/
ACJE01000001.1	1285832	TATTTGACGTGGGGGTGGGG	Intergenic		T	TG/
ACJE01000001.1	1286137	CGCGTGGGAGAGCAGCAGCA	Intergenic		G	GAGC/
ACJE01000001.1	1286337	GAGCAGTTTGTGTTGCGCCA	Intergenic		GT	G/
ACJE01000001.1	1287674	TCTGAATGATGGGACCGTGG	Intergenic		T	TG/
ACJE01000001.1	1289264	CTGAGAGGACTTTTTAGGTT	Intergenic		C	CT/
ACJE01000001.1	1289381	TAGTTTCCTGTTTTCCTTCC	Intergenic		GT	G/
ACJE01000001.1	1289389	TGTTTTCCTTCCTTGTTTCC	Intergenic		T	TC/
ACJE01000001.1	1289394	TCCTTCCTTGTTTCCTGTGT	Intergenic		GT	G/
ACJE01000001.1	1289841	CAATTCACCCACCCTATATA	Intergenic		C	CA/
ACJE01000001.1	1289886	TTTACATCCAACACACACGC	Intergenic		AAC	A/
ACJE01000001.1	1289965	ACACTCACTGAAAAAAATGC	Intergenic		G	GAAAAAAAA/
ACJE01000001.1	1290061	CTCATCCTCATCCTCCCCAT	Conservative inframe insertion	ASPNIDRAFT2_1180858	A	ACCC/
ACJE01000001.1	1290335	TTTCCTTTCCTTTCCATTTT	Intergenic		CT	C/
ACJE01000001.1	1290340	TTTCCTTTCCATTTTTCCTA	Intergenic		CATTT	C/
ACJE01000001.1	1290502	GTATGTCCTTCCCATTTCTG	Intergenic		TC	T/
ACJE01000001.1	1293242	TATTGTAATTTTAAACTGAA	Intergenic		T	TC/
ACJE01000001.1	1293644	GAGACTTGGTCTTGGAAGCC	Conservative inframe deletion	ASPNIDRAFT2_43182	TCTTGGAAGCCGA	T/
ACJE01000001.1	1297087	TCGCCCGAGACCCACTGCAA	Intergenic		A	AC/
ACJE01000001.1	1299089	TTCATGAGCATGTTCAAGGA	Intergenic		A	ATG/
ACJE01000001.1	1302732	TGCCCTTTTTTTCTGAGCTG	Disruptive inframe deletion& splice region variant	ASPNIDRAFT2_1115006	TTTC	T/
ACJE01000001.1	1302735	CCTTTTTTTCTGAGCTGCGG	Frameshift variant & stop lost	ASPNIDRAFT2_1115006	C	CGG/
ACJE01000001.1	1303281	TAATAAATGCGCTAGACAAG	Intergenic		C	CA/
ACJE01000001.1	1311895	CAGGCGTCGTGGGGGGTGGC	Intergenic		T	TGGGG/
ACJE01000001.1	1312130	GTACATCTACAAACCACACA	Intergenic		CA	C/
ACJE01000001.1	1313647	GGCGATTGCTTACATACATA	Intergenic		T	TTACA/
ACJE01000001.1	1314869	TATAGATAAAATTCAAAGGG	Intergenic		A	AGAT/
ACJE01000001.1	1314871	TAGATAAAATTCAAAGGGAC	Intergenic		TTC	T/
ACJE01000001.1	1318256	TCGAATGACCAAGCCACTCA	Intergenic		CA	C/
ACJE01000001.1	1318307	TCTGCAGACCTTATTTAGTT	Intergenic		CTTATTTAGT	C/
ACJE01000001.1	1318331	AATTACCACTCATTTTGACC	Intergenic		T	TG/
ACJE01000001.1	1318365	CCAGCCACCATTTCCTTGGT	Intergenic		AT	A/
ACJE01000001.1	1318472	AATCACTTACTTTTGTACGC	Intergenic		C	CT/
ACJE01000001.1	1319955	TTCCTTCTTTCCTGATACGT	Intergenic		T	TC/
ACJE01000001.1	1324784	TTGATGCGTTAAAAAAAGTG	Intergenic		T	TAA/
ACJE01000001.1	1325635	CCCATTTCAGACACCCACCA	Splice region variant & intron variant	ASPNIDRAFT2_1099409	G	GAC/
ACJE01000001.1	1325972	AGCATTTTGGCTTTTTCGTA	Intergenic		GC	G/
ACJE01000001.1	1332270	CAATATTGTGGTTGTTGTTG	Disruptive inframe insertion	ASPNIDRAFT2_1155814	G	GGTT/
ACJE01000001.1	1333287	CTCCGTGAAAAGGTAGAGAA	Frameshift variant	ASPNIDRAFT2_1155814	AAG	A/
ACJE01000001.1	1333290	CGTGAAAAGGTAGAGAAAAC	Frameshift variant	ASPNIDRAFT2_1155814	G	GAA/
ACJE01000001.1	1340829	TCTTTAGTCTCCTATCCATG	Intergenic		TCC	T/
ACJE01000001.1	1340832	TTAGTCTCCTATCCATGCTC	Intergenic		T	TTA/
ACJE01000001.1	1358828	CACAACATCACACTCACTCA	Intergenic		ACACT	A/
ACJE01000001.1	1359777	GAAACAAGAAACCATTACCA	Disruptive inframe deletion	ASPNIDRAFT2_1180877	AACCATTACC	A/
ACJE01000001.1	1366531	GCCGAAGGATGGGGGGGGGG	Intergenic		TGGGGGGGGG	T/
ACJE01000001.1	1367409	AATGGGTGAGAAAAAAAAAG	Intergenic		G	GAAA/
ACJE01000001.1	1367593	AATCAGACCTCCCCCAAACA	Intergenic		TC	T/
ACJE01000001.1	1367773	CAATACCATCTTTTTTTTTC	Intergenic		CT	C/
ACJE01000001.1	1368169	AAAAAGAAAACGAAAGAACA	Intergenic		ACG	A/
ACJE01000001.1	1368172	AAGAAAACGAAAGAACATTA	Intergenic		A	AAG/
ACJE01000001.1	1368775	TACTACTACTACTACTACTA	Intergenic		TACTACTACTA	T/
ACJE01000001.1	1386704	TTTGCCCATTATGCATGATC	Intergenic		TATGCATG	T/
ACJE01000001.1	1387659	TGGTCGTCCGCCCCCCATCG	Intergenic		G	GC/
ACJE01000001.1	1391118	TCTTCCGTTCTTTTTTTTTT	Intergenic		C	CTTT/
ACJE01000001.1	1397045	TCGAGAAGAAAAAAAAAAAA	Intergenic		A	AAG/
ACJE01000001.1	1399691	TTCATCAGCCAGAGTCGCAA	Intergenic		C	CT/
ACJE01000001.1	1405765	GCTATGTATTTGTATCTGGT	Intergenic		T	TCG/
ACJE01000001.1	1405798	TGGTGAAGGTCGAGGTGTTC	Intergenic		T	TC/
ACJE01000001.1	1405899	TTCGGAGATATCACTCACTC	Intergenic		A	ATCAC/
ACJE01000001.1	1405924	CTCCTATCTGTGTCTACGAG	Intergenic		GTGTC	G/
ACJE01000001.1	1405959	AGCATATCTTGAGTATACGA	Intergenic		T	TG/
ACJE01000001.1	1406206	ACTATACCGCCACACTTATT	Intergenic		C	CCA/
ACJE01000001.1	1408452	CGCGTACATCTTTGTTTGGT	Intergenic		C	CT/
ACJE01000001.1	1413965	TCATCCCGTGCCTGCTAAGG	Intergenic		G	GC/
ACJE01000001.1	1417392	GGAGACTGCTGGGGGGGGGA	Intergenic		T	TG/
ACJE01000001.1	1420482	ATTTTAGTCCAACCACACTC	Intergenic		C	CAACCA/
ACJE01000001.1	1422901	TAGTACTAGGTTTTTTGTTT	Intergenic		G	GTTTT/
ACJE01000001.1	1422948	AGCTAAATAGAAGCGTTCAT	Intergenic		GA	G/
ACJE01000001.1	1423035	ATACATGGATATTTCCGCAT	Intergenic		T	TG/
ACJE01000001.1	1423125	GTTGAAAACATTTTTCAAGC	Intergenic		AT	A/
ACJE01000001.1	1423394	CACAAATGTAAGGGCTATAG	Intergenic		AAGGGCTAT	A/
ACJE01000001.1	1423618	TGACTCCTGTAACATACGAA	Intergenic		TA	T/
ACJE01000001.1	1423693	CATCGTGCCTGCAAGCACAA	Intergenic		TGC	T/
ACJE01000001.1	1423696	CGTGCCTGCAAGCACAATAG	Intergenic		A	AG/
ACJE01000001.1	1423985	GCATGCTTTATAACCTTGAT	Intergenic		A	AT/
ACJE01000001.1	1424034	CTGGCTTCGTCATGTCGGAA	Intergenic		T	TC/
ACJE01000001.1	1424425	TATGTGGGGTAACTGTGATG	Intergenic		TA	T/
ACJE01000001.1	1424580	AAGGAAATGAGGGGGGAATA	Intergenic		A	AG/
ACJE01000001.1	1424730	TCAAGTAGAGCTTGGCTTAT	Intergenic		GC	G/
ACJE01000001.1	1424760	CCGACATCCTACTTATCCAC	Intergenic		TA	T/
ACJE01000001.1	1425925	AGTATGTGCATACTTATGGT	Intergenic		A	ATAG/
ACJE01000001.1	1426362	CTGATTCAGATTCAAGAGGT	Intergenic		ATT	A/
ACJE01000001.1	1426365	ATTCAGATTCAAGAGGTAAC	Intergenic		C	CAG/
ACJE01000001.1	1426543	GATGTACTTCATTTCTTGTA	Intergenic		CATTTCTTGTATGAAAAT	C/
ACJE01000001.1	1426657	TCAAGATCATTATTTAATTT	Intergenic		T	TTGAG/
ACJE01000001.1	1426660	AGATCATTATTTAATTTTTG	Intergenic		TTTAA	T/
ACJE01000001.1	1426695	AACTTGACATCATTTTCATA	Intergenic		TCA	T/
ACJE01000001.1	1426700	GACATCATTTTCATATTGTA	Intergenic		TTC	T/
ACJE01000001.1	1426751	GATGAGATACTAGTACAATA	Intergenic		CTAGTA	C/
ACJE01000001.1	1426758	TACTAGTACAATATATGTTG	Intergenic		A	AT/
ACJE01000001.1	1426881	AGAAACAATGGAAGCATCAT	Disruptive inframe deletion	ASPNIDRAFT2_1169753	GGAAGCATCATATTTA	G/
ACJE01000001.1	1429028	ACTTGAAGACAAAGAAAAAT	Intergenic		CA	C/
ACJE01000001.1	1433200	GTGACCACCACCGCCGCCGC	Disruptive inframe deletion	ASPNIDRAFT2_1141333	ACCG	A/
ACJE01000001.1	1454889	AGGACATATAGGGGGGGGGG	Intergenic		AGGGGGGGGG	A/
ACJE01000001.1	1455920	GTTTAGTTAGTATTTCTTTT	Intergenic		GTAT	G/
ACJE01000001.1	1455953	TGCAGAATTGCAGATAAGAC	Intergenic		GC	G/
ACJE01000001.1	1456366	CAGTTACCGATACATATGGC	Intergenic		A	AT/
ACJE01000001.1	1456397	ATTCGCCTCATTTACTGGAG	Intergenic		AT	A/
ACJE01000001.1	1456527	TAGGTTTACCAGGCATGCTT	Intergenic		C	CAGG/
ACJE01000001.1	1457762	CAATGGGAGCTATTATATTG	Conservative inframe deletion	ASPNIDRAFT2_1169765	CTAT	C/
ACJE01000001.1	1457841	GAGTAGAGTATCAAGACCTA	Intergenic		AT	A/
ACJE01000001.1	1457843	GTAGAGTATCAAGACCTATT	Intergenic		C	CTAT/
ACJE01000001.1	1457865	ATATTCCACTGGCATCCCGA	Intergenic		T	TG/
ACJE01000001.1	1457870	CCACTGGCATCCCGATACTA	Intergenic		T	TC/
ACJE01000001.1	1463457	AGAGCATGACGGCATGACAG	Intergenic		C	CG/
ACJE01000001.1	1463472	GACAGGCACCGACCTCACTG	Intergenic		CGACCTCACTGTGATGTCAGATATGAAGT	C/
ACJE01000001.1	1465670	TCCCTGCATGAAAAAAAAAG	Intergenic		G	GAA/
ACJE01000001.1	1467167	CCGTTTTCTTCCCCCCCCAA	Intergenic		TC	T/
ACJE01000001.1	1471512	CGCTCTGTTGCTCTCTCTCT	Intergenic		GCT	G/
ACJE01000001.1	1471759	AGATTCCTCACTTCTTACTC	Disruptive inframe insertion	ASPNIDRAFT2_1099485	A	ACTT/
ACJE01000001.1	1482765	AAAGGCCGCCCAACAGCAGC	Intergenic		C	CCAACAGCAGCAGCAGCAGCAGCAACAACAA/
ACJE01000001.1	1486307	GCATATCCTCGAGATTCAAT	Intergenic		CGA	C/
ACJE01000001.1	1487573	TGTCACGACATTTTTTTCAA	Intergenic		AT	A/
ACJE01000001.1	1487581	CATTTTTTTCAAACTACATA	Intergenic		CA	C/
ACJE01000001.1	1487862	GATGTGCCATTATCAATGCA	Intergenic		TTATCAATGCATAC	T/
ACJE01000001.1	1488229	CTCAGCGGTTCCATCGCCTG	Intergenic		TCC	T/
ACJE01000001.1	1488250	AGTCGCTAGCAATTTCGAGC	Intergenic		C	CA/
ACJE01000001.1	1496020	TGCTATTGCCTCCAGCTCTC	Frameshift variant & stop gained	ASPNIDRAFT2_1161341	C	CTGGATCCACTATTGCGTCTAGCTCTGCTATTGCGTCTAGCTCTGCTATCGCA/
ACJE01000001.1	1496105	AGCACTCCAGCGGTCAGCAC	Frameshift variant	ASPNIDRAFT2_1161341	G	GGGGT/
ACJE01000001.1	1496106	GCACTCCAGCGGTCAGCACT	Frameshift variant	ASPNIDRAFT2_1161341	C	CAGCACTCCAGCAGTATCTAGCTCTGCCATCGTTTCCAGCACTCCAGG/
ACJE01000001.1	1499105	GCCCCTCTTTCCCCCCCTGA	Intergenic		TCCC	T/
ACJE01000001.1	1499108	CCTCTTTCCCCCCCTGAACT	Intergenic		C	CTT/
ACJE01000001.1	1499409	CCACTTTATCTTTTTTGGGA	Intergenic		C	CT/
ACJE01000001.1	1499716	ATCTTACGGCCGTCAGGAAT	Disruptive inframe insertion	ASPNIDRAFT2_1141353	C	CCGTCAGGAATCCTACGGTGGTGGCGGTGGTTATGGCGGCGAGTCTTACGGCCGTCAAGAATCTTACGGT/
ACJE01000001.1	1500968	TATGCATTCATTTATCTTAA	Intergenic		A	AT/
ACJE01000001.1	1502679	GGTGTCATTGAACGAGTAGA	Intergenic		GA	G/
ACJE01000001.1	1503339	TCCTTTCCTCTCCCCCCCTT	Intergenic		CT	C/
ACJE01000001.1	1504557	TTCAACCCCGCCTCTCTTTC	Intergenic		GC	G/
ACJE01000001.1	1504736	ACTACTACTACTGCTGCTGC	Intergenic		A	ACTACTGCTG/
ACJE01000001.1	1505345	TTCCTCGACACCCCCCCCCT	Intergenic		A	ACC/
ACJE01000001.1	1507334	ACCCCCGTCATTGATCGCCC	Intergenic		A	AG/
ACJE01000001.1	1507354	TTCTGGAATACCCGGCTCCC	Intergenic		AC	A/
ACJE01000001.1	1510310	AAGAGAGAGGGAGGGAGGGA	Intergenic		G	GGGGAGAGATAGAGAGA/
ACJE01000001.1	1510386	TCTCATCTCATCTCTCATCG	Intergenic		ATC	A/
ACJE01000001.1	1510461	GAGAAGGGGCTCCGTGTGGT	3' UTR variant	ASPNIDRAFT2_1001607	C	CA/
ACJE01000001.1	1510506	AGCAAGTCAGAAAAGGGAAC	Frameshift variant	ASPNIDRAFT2_1001607	GA	G/
ACJE01000001.1	1510631	GGTGGGGGGGAAAGAAAAAG	Frameshift variant	ASPNIDRAFT2_1001607	G	GA/
ACJE01000001.1	1510699	AACACAACAACCACACAGCC	Frameshift variant	ASPNIDRAFT2_1001607	ACC	A/
ACJE01000001.1	1510702	ACAACAACCACACAGCCTGC	Frameshift variant	ASPNIDRAFT2_1001607	A	AAC/
ACJE01000001.1	1511019	TGAGTGAGTGAGTAAGTGGA	Intergenic		GAGTA	G/
ACJE01000001.1	1511105	AGACAGAGTCCACACACACA	Intergenic		CCA	C/
ACJE01000001.1	1511143	ATACATAGACTACATACATA	Intergenic		CTACA	C/
ACJE01000001.1	1511785	TCTTACTCATTCAGTCAGTC	Intergenic		T	TTCAG/
ACJE01000001.1	1512147	AAGAGAAGGGAAAAAAAAAA	Intergenic		G	GAA/
ACJE01000001.1	1513171	TTAGTTCTTTTTATTATTAT	Intergenic		TTTATTATTA	T/
ACJE01000001.1	1513573	ACCCTTCCTGACCACCACCA	Intergenic		G	GACC/
ACJE01000001.1	1519962	GCAAAGAAAGAAAAAAAAAA	Intergenic		G	GA/
ACJE01000001.1	1521666	TTTTTTTTTTTTTTCTTCTT	3' UTR variant	ASPNIDRAFT2_1161347	T	TTTTTTTTTATTA/
ACJE01000001.1	1522051	TAAAAAAAAAAAAAAGAAAG	Intergenic		A	AAAAAG/
ACJE01000001.1	1522060	AAAAAAGAAAGAAAAAAAAA	Intergenic		AG	A/
ACJE01000001.1	1522947	GTCTCTCGTGTTTTTCTTCT	5' UTR variant	ASPNIDRAFT2_1161348	GT	G/
ACJE01000001.1	1522973	CTCTTCCTCTTTTCTCTTCC	5' UTR variant	ASPNIDRAFT2_1161348	TTTTCTCTTCCTCTCTCTCTC	T/
ACJE01000001.1	1523244	CACCACCGCCACTACTACTA	Disruptive inframe insertion	ASPNIDRAFT2_1161348	C	CACCACT/
ACJE01000001.1	1523421	CCCCGAGGATAAGAAGGAGG	Conservative inframe deletion	ASPNIDRAFT2_1161348	TAAG	T/
ACJE01000001.1	1523944	GATGGGTAAGTGCTGCTGCT	Splice region variant & intron variant	ASPNIDRAFT2_1161348	GTGCTGCTGCTGCTGCTGCTGCTGCTGCTGCTGTTGC	G/
ACJE01000001.1	1524537	GGAGCAGGCCGAGGCTCCCA	Disruptive inframe insertion	ASPNIDRAFT2_1161348	C	CGAGGCTCCCAAGGAAGAAGCCAAGGCAGAACAGGCT/
ACJE01000001.1	1524830	GTGTGTGCTTTATATGTTCT	3' UTR variant	ASPNIDRAFT2_1161348	TTA	T/
ACJE01000001.1	1524998	TCCTGCTCTCTTTATGCTGA	Intergenic		C	CT/
ACJE01000001.1	1525020	TCCAGCCAGGCACCCCTGAT	Intergenic		G	GC/
ACJE01000001.1	1525137	GGGAGATTAGTGTGTTGTTC	Intergenic		G	GTT/
ACJE01000001.1	1525192	TAAGCTATCCCTCCCACTAT	Intergenic		CCTCCCACTATCCCT	C/
ACJE01000001.1	1525245	ACCCTTTCAACCCCCCCCCC	Intergenic		ACCCCCCCCCCCCCCCCCCCCC	A/
ACJE01000001.1	1525267	CCCCCCCCCTCCCCCCCAAT	Intergenic		T	TTC/
ACJE01000001.1	1528631	GGTGGTGAAGAGAAGCAGAG	Conservative inframe insertion	ASPNIDRAFT2_129183	G	GAGA/
ACJE01000001.1	1529503	TTTCTTTCTCAGTTTCTGAG	Intergenic		CAGTT	C/
ACJE01000001.1	1529512	CAGTTTCTGAGAGAAAGGAA	Intergenic		A	AAACT/
ACJE01000001.1	1529687	GTAGCTTAGCCTTAGCTTAG	Intergenic		C	CCTTAG/
ACJE01000001.1	1530005	GGCATAATCAAGAAAAACAA	Intergenic		A	ACTCG/
ACJE01000001.1	1530012	TCAAGAAAAACAAGAATAAA	Intergenic		AC	A/
ACJE01000001.1	1532943	GTATAGATTGAAAAAAAGGA	3' UTR variant	ASPNIDRAFT2_1155841	GA	G/
ACJE01000001.1	1534544	GCAGCAGCAGCAGCAACAAC	Disruptive inframe deletion	ASPNIDRAFT2_1155842	GCAGCAA	G/
ACJE01000001.1	1538861	TGCCATCGTTAAAATCCGCG	Frameshift variant	ASPNIDRAFT2_43098	TA	T/
ACJE01000001.1	1540019	ATTTTCCCAGAAAAAAAATA	Intergenic		G	GA/
ACJE01000001.1	1540060	TTGCCTTACCTTTTTTTCCC	Intergenic		CT	C/
ACJE01000001.1	1541210	CGGCTCTAAATTTGTACTGT	Intergenic		A	AC/
ACJE01000001.1	1541371	GCCAATGAACGGCCCGGTCT	Intergenic		C	CG/
ACJE01000001.1	1541941	ACTCTTCATCCACACACACA	Intergenic		C	CCA/
ACJE01000001.1	1542467	CAACATATTCTTTTGCTCGG	5' UTR variant	ASPNIDRAFT2_1001664	CT	C/
ACJE01000001.1	1543974	CGGATCGGAGAAAGGAAAAG	Intergenic		GA	G/
ACJE01000001.1	1544668	TGACCTCTTCTTTTTTTTTT	Intergenic		CT	C/
ACJE01000001.1	1545064	CTCAGGATGATGTTGTTGTT	Intergenic		ATGT	A/
ACJE01000001.1	1545568	TAACGTTCGTAAGTAACTAT	Intergenic		T	TAAGTA/
ACJE01000001.1	1546590	GGCTGTCTCGCTTCTTCTTC	Intergenic		G	GCTT/
ACJE01000001.1	1547015	CTTTGTGGGCTTTTTTTTAG	Intergenic		CT	C/
ACJE01000001.1	1549299	CATATATATATATATGTGTG	Intergenic		A	ATGTGTGTGTGTGTGTGTG/
ACJE01000001.1	1549696	ACACTAACACCTACTACTAC	Intergenic		CCTA	C/
ACJE01000001.1	1552011	ATTTGAAGATAAGAGGACTT	Intergenic		T	TA/
ACJE01000001.1	1552762	GTCTCATGGTGGGGAAAAGA	Intergenic		T	TG/
ACJE01000001.1	1555803	CTCCCAGGTACCTAGGACAG	Intergenic		A	AC/
ACJE01000001.1	1556253	CCCTCCTCCTCCCCCCGGTA	Intergenic		T	TCCTCTCC/
ACJE01000001.1	1556930	GTCTTCCGTCTTCTGTTCTT	Intergenic		C	CT/
ACJE01000001.1	1562380	CGGCAATCGGAGGAGAGGAA	Intergenic		G	GAGA/
ACJE01000001.1	1569433	ACGAATTAAGAAAAAAAAAA	Intergenic		GA	G/
ACJE01000001.1	1572331	TGGTGAAGTGTTTTTTTTTT	Intergenic		G	GT/
ACJE01000001.1	1576597	ACACCCCTCCAAAAAATAAC	Intergenic		CA	C/
ACJE01000001.1	1577256	TATTTATTTATTTTTTTTTT	Intergenic		A	ATTTATTTATTTATTTATTTATTTATTTATTTATTTAT/
ACJE01000001.1	1582943	GAAAATAGGGAAAAAAAAAA	5' UTR variant	ASPNIDRAFT2_1001747	G	GAA/
ACJE01000001.1	1590518	CTGCAATTCTATCTAGGCTG	Splice region variant & intron variant	ASPNIDRAFT2_1155851	T	TCCC/
ACJE01000001.1	1592845	GAAATCCCCTCCACCAAAAT	Disruptive inframe deletion	ASPNIDRAFT2_1180954	TCCACCAAAATCACCACCACCAAAATCACCA	T/
ACJE01000001.1	1593607	TTGCGATCTGCCCGGTGCGT	5' UTR variant	ASPNIDRAFT2_1180954	GC	G/
ACJE01000001.1	1606408	AAGTGCTGGTGGAGGAGGAG	Intergenic		TGGA	T/
ACJE01000001.1	1606711	GTAGGTATCCAAAAAAAAAA	Intergenic		CAAAAAAAAAAAAAAAAAAAAAAA	C/
ACJE01000001.1	1610386	TCTTCCTTTCCTCTCAATGC	Intergenic		CCTCTCAATGCACCTGTAAAAGAAGAGGAGTCGCCATGAGGGCGTAAGTCGTTTAGCTCCTGCACAATGACTAGAATG	C/
ACJE01000001.1	1630175	CCAATCTTACTTCAGGGGGG	Intergenic		C	CT/
ACJE01000001.1	1632564	TATGTATGTATTTTTTTTTT	Intergenic		AT	A/
ACJE01000001.1	1633095	TCATACGGTCTTTTTTCCGA	Intergenic		C	CT/
ACJE01000001.1	1636732	TAAAAAAAGGAAAAAAAAAA	Intergenic		GAAAA	G/
ACJE01000002.1	1103	ACAGAAGGCCGTCTCACAGC	Intergenic		C	CGA/
ACJE01000002.1	4643	AGTGGGCGATGAATATTCAG	Frameshift variant	ASPNIDRAFT2_1115179	TG	T/
ACJE01000002.1	4647	GGCGATGAATATTCAGGCGA	Frameshift variant & stop gained	ASPNIDRAFT2_1115179	T	TA/
ACJE01000002.1	11559	CCTCTTTTGCTGAACAAAAG	Intergenic		C	CT/
ACJE01000002.1	16358	GAAGAAGAAGAAAAAAAAAA	Intergenic		GAAAAAA	G/
ACJE01000002.1	22364	CCCTCAAGTACTATCTAAGT	Intergenic		ACTAT	A/
ACJE01000002.1	26037	CATGAAAATAATGATGATGA	Disruptive inframe deletion	ASPNIDRAFT2_1201496	AATG	A/
ACJE01000002.1	36466	GGCTGAGCCACTCTGGCTTA	Intergenic		ACT	A/
ACJE01000002.1	44500	TATACTCTCATTTTTTTTTT	Intergenic		A	ATTTT/
ACJE01000002.1	51365	TTCTTAGCAATTTTTTTTTT	Intergenic		AT	A/
ACJE01000002.1	54983	CGGATATAGTAAAGTCGTAA	Intergenic		T	TA/
ACJE01000002.1	55345	TAGGACATGCTTTTTTTAAG	Intergenic		C	CT/
ACJE01000002.1	55925	TTTAGTTTTATTTATTTTCC	Intergenic		A	AT/
ACJE01000002.1	56913	TTTCCCCCCCCCCCCTCCTT	Intergenic		CCCCCCT	C/
ACJE01000002.1	57013	TCTCTGGCTGCTTCTTCTTC	Intergenic		G	GCTT/
ACJE01000002.1	57052	CCTTCCGCCTCCCCCCCCCT	Intergenic		T	TCC/
ACJE01000002.1	68189	CATCGACCTATTTTTTTTTT	Intergenic		A	ATTTT/
ACJE01000002.1	70373	GGCTTAAACGCCCCCCCCCC	Intergenic		GCCC	G/
ACJE01000002.1	76554	TAGTAACTAGTAACTAACCC	Intergenic		GTAAC	G/
ACJE01000002.1	77089	CAACAATCCCCCTCCTCCTC	Intergenic		CCCT	C/
ACJE01000002.1	77504	GCCTTGTTTATTTTCTGATC	3' UTR variant	ASPNIDRAFT2_1141429	AT	A/
ACJE01000002.1	78113	CGCGCTGAGTAGAAGCTCAG	3' UTR variant	ASPNIDRAFT2_1141431	T	TAGA/
ACJE01000002.1	79384	TTACCCCTCGTTTTTTTTTA	Intergenic		GT	G/
ACJE01000002.1	82320	TAAAAGGTTTAAAAAAAAAA	Intergenic		T	TA/
ACJE01000002.1	90190	TTATCTGGGAGGGGGGGGAG	Intergenic		A	AGGAGGGGAGG/
ACJE01000002.1	90228	GAAGATCATCGATGGATGGA	Intergenic		CGATGGATGGATGGATG	C/
ACJE01000002.1	91199	CAGTCTGGCCCAGACAGACT	Intergenic		CCAGA	C/
ACJE01000002.1	92478	TCTCGTTACCTTTTTTTTTT	Intergenic		CTT	C/
ACJE01000002.1	94334	GGGGCGCACGTTTTTTTTAT	Intergenic		GT	G/
ACJE01000002.1	95994	TATGATGATAGAATCTCTCA	Intergenic		A	AG/
ACJE01000002.1	101249	GGTCTTTTGTAAAAAAAAAT	Intergenic		TAA	T/
ACJE01000002.1	126144	GCCCCGAATCAAGTCATAAG	Intergenic		CA	C/
ACJE01000002.1	126234	CATTGAACACAGTCAATTGA	Intergenic		C	CA/
ACJE01000002.1	126262	GAATTAAAGAAGACAGTTTG	Intergenic		AAG	A/
ACJE01000002.1	126273	GACAGTTTGCTTCATTTGCA	Intergenic		C	CG/
ACJE01000002.1	126680	CCAAAAGCTACACCACCACC	Disruptive inframe insertion	ASPNIDRAFT2_1130712	A	ACACCAC/
ACJE01000002.1	130469	CTTCTCTCTTTCTCTCTCTC	Intergenic		TTC	T/
ACJE01000002.1	139777	AGGCCGATCATTTTTTTTTC	Intergenic		A	AT/
ACJE01000002.1	142296	TATCCTCTCAGCTTTGACCT	Intergenic		A	AGCTTTGACCTAT/
ACJE01000002.1	144523	CTCTCCTCTTCCCCCCCCCC	Intergenic		TCCCC	T/
ACJE01000002.1	146919	GTGTATCCCTCCCCCCCGCC	Intergenic		T	TC/
ACJE01000002.1	150406	GAACCATACTAGTCCGCGAT	Intergenic		T	TGGGTTGCATTATCGAATCAGAAGAGGGCGAAAGGCAATGTCTGATGCTTCGAGATGGTCAGC/
ACJE01000002.1	152250	CCCCCCCCCCCCCCCCCTCC	Intergenic		CCCCCCCCT	C/
ACJE01000002.1	157149	TTCACCCCTCTTTTTTTTTT	Intergenic		CT	C/
ACJE01000002.1	157683	TTTTTTTTTTTATTTTTTTT	Intergenic		TTA	T/
ACJE01000002.1	158253	TCTGCCGTCATTTTCCTTCA	Intergenic		A	AT/
ACJE01000002.1	158373	CCCCTCCTCTTCCTCCTCCT	Intergenic		TTCC	T/
ACJE01000002.1	160142	TGCCTCCCTTTCTCTCTCTC	Intergenic		TTC	T/
ACJE01000002.1	165043	GAGGAGAGGTGGGGGGGAAA	Intergenic		T	TGG/
ACJE01000002.1	166131	GTTCTTGGGGGGTGGTTGTG	Conservative inframe deletion	ASPNIDRAFT2_1080805	GGGTGGTTGT	G/
ACJE01000002.1	166233	TGGCTATTTCTTGGTGTTTT	Intergenic		C	CT/
ACJE01000002.1	166256	TGTCGTGGTATTTTGGTATA	Intergenic		AT	A/
ACJE01000002.1	167021	AGGTCAGCCTATACATACAT	Intergenic		TATAC	T/
ACJE01000002.1	167488	CCTGTCAATGTTGTTTTAGC	Intergenic		GTT	G/
ACJE01000002.1	171895	AGACGAACAATTTTTTTTTT	Intergenic		A	AT/
ACJE01000002.1	172069	GGAGGAAGGGGAAAAAAAAT	Intergenic		G	GA/
ACJE01000002.1	174069	AGGGGGGGGGGATGGGGGAT	Intergenic		G	GT/
ACJE01000002.1	174952	AAAAGAGACCGGGGGGGGGG	Intergenic		CGG	C/
ACJE01000002.1	175436	TTCTGGTTTCTTTTTTTTTT	Intergenic		CTTTTTTT	C/
ACJE01000002.1	178671	CTTTTCTTCCTTTTTTGGTC	Intergenic		C	CT/
ACJE01000002.1	178728	AAGAGAGAATAAAAAAAAAT	Intergenic		T	TAAAA/
ACJE01000002.1	179318	TTCTATCGTATAGTTGTAAT	Intergenic		A	ATAG/
ACJE01000002.1	180197	GAGATAGCGACCCCAAGGCA	Intergenic		A	AC/
ACJE01000002.1	181196	TTCATTATGATCAACACACC	Intergenic		A	AT/
ACJE01000002.1	181487	TTACATATATATATATATGA	Disruptive inframe deletion	ASPNIDRAFT2_1155903	TATATATATG	T/
ACJE01000002.1	181529	TATACTACTGGTACGTGGGG	Intergenic		G	GGTA/
ACJE01000002.1	181591	AAGGACGTGCCAATCAATAT	Intergenic		CCAAT	C/
ACJE01000002.1	181633	TCTAGACAGATTTGATGAGT	Intergenic		AT	A/
ACJE01000002.1	183492	AGAGTATCGAGTACTCTGTA	5' UTR variant	ASPNIDRAFT2_1155903	AGTACTCT	A/
ACJE01000002.1	183571	GAGGCGGGGGGGCGTGGACG	Intergenic		G	GT/
ACJE01000002.1	184890	CGGTTAAGTCAACATTGCAA	5' UTR variant	ASPNIDRAFT2_1099702	CAACATT	C/
ACJE01000002.1	185094	ATCTTCTCCGCCAATCTTCC	5' UTR variant	ASPNIDRAFT2_1099702	G	GA/
ACJE01000002.1	185336	TATAGCAACATTCCCCATTT	Intergenic		A	AT/
ACJE01000002.1	186171	CTTTCCTTCTTTGTGAGACA	Intergenic		T	TC/
ACJE01000002.1	186562	TACAGAGTAACCAATACTCC	3' UTR variant	ASPNIDRAFT2_1099702	ACCAATACT	A/
ACJE01000002.1	188469	GCTACTAGTTTTATTATTAT	Intergenic		TTTA	T/
ACJE01000002.1	188801	GATGGAGGGAGGACAGGAGC	Intergenic		AG	A/
ACJE01000002.1	189421	GATACGCCGTTTATTCATCA	Intergenic		T	TTATTCATCAG/
ACJE01000002.1	191040	AAATAAAAGCAAGCTCCACG	Intergenic		C	CA/
ACJE01000002.1	191430	TCCAAGGTGATTTCATAAGA	Intergenic		A	AT/
ACJE01000002.1	195742	TTGTTTGGAGTTCTTTTGTC	3' UTR variant	ASPNIDRAFT2_1115313	G	GT/
ACJE01000002.1	197327	GTGTTATCAGTTTCTGGCTT	Intergenic		G	GT/
ACJE01000002.1	198029	ACCGGCAGTCAAGAGCACTA	Intergenic		C	CAAGA/
ACJE01000002.1	198070	ATGAGGAGTCGGACACTGTC	Intergenic		C	CG/
ACJE01000002.1	198188	GGGAGGAGATAACGCCTCGG	Intergenic		TA	T/
ACJE01000002.1	198249	TCAAGAGGCCTGGCGCTTAT	Intergenic		C	CA/
ACJE01000002.1	198560	AGATGGTATATTTTCTAAAA	Intergenic		AT	A/
ACJE01000002.1	198640	TTCATCTTCATTTCCCCTTC	Intergenic		A	ATCTTCATCTTCC/
ACJE01000002.1	200459	CATATTGCGAGGACCCCTTC	Intergenic		A	AT/
ACJE01000002.1	203397	ATCGCAGAGGAGGGGGTTGC	Intergenic		GA	G/
ACJE01000002.1	203400	GCAGAGGAGGGGGTTGCTTT	Intergenic		GGGGT	G/
ACJE01000002.1	203464	CAGGAGCCCTGGGGGTGGAG	Intergenic		TG	T/
ACJE01000002.1	203572	TCTCAATCACTTATTGTTAG	Intergenic		C	CT/
ACJE01000002.1	203765	ACAATACTCTAATAAAGCAA	3' UTR variant	ASPNIDRAFT2_1155909	TAA	T/
ACJE01000002.1	204755	TTGTGAGAAGTGGTTGTAGT	Intergenic		GT	G/
ACJE01000002.1	205773	GTGTATCTGATCAAATGTGC	Intergenic		A	AT/
ACJE01000002.1	205779	CTGATCAAATGTGCGTGCGT	Intergenic		TGTGC	T/
[truncated: 45,448 more rows]
[truncated: 15 more columns]
